# Supplementary material for: Core promoter mutation contributes to abnormal gene expression in bladder cancer
Source: BMC Cancer. 2022 Jan 15;22:68. doi: 10.1186/s12885-022-09178-z (PMC8761283; doi:10.1186/s12885-022-09178-z)
Supplement: Supplementary file 2 — Additional file 2: Table S1. A. List of somatic non-repetitive core promoter mutations. B. List of germline non-repetitive core promoter mutations. [file 12885_2022_9178_MOESM2_ESM.xlsx]

## Sheet: A
Table S1A. List of somatic non-repetitive core promoter mutations
Gene	To TSS	Chr.	Start	End	Ref.	Alt.	#Carrier	COSMIC	dbSNP	1000G	ESP6500	ExAC	gnomAD	ClinVar	Frequency in the studied samples*	Sequence of core promoter containing variant**
TXLNGY	-99	chrY	21729144	21729144	C	G	2	ID=COSN24316188;OCCURENCE=1(skin)	rs879034920	-	-	-	-	-	0.026	(C>G)GGAGTCAACCTCCTCCGGTCACGTGTGGTACTTGGCATGCAGCGATTGGTCGCCAGAGTTATAGGGCCCCGCGTTAAGTCCATGAGCTTCCGTGAGGGTACTCTGCCGGTTTTGCTGCGGAAGTCACCTCGTGGCGTAGGGGAGAGGTAACACCGAGAAGAGGCAGCGGCGGTGGCGCCAAGACGATTGGTGCCAAACA
MIR124-2HG	-91	chr8	65285682	65285683	GA	-	7	-	-	-	-	-	-	-	0.091	AAAGCGA(GA>-)GAGAGAGAGAGAGAGAAAGAGAGAGAGAGACTTCGAGCTTGAGAGAGGGAGGGGAGAGGAGAGGAGGGAGAAGGAAATGACAGAGAGAGAGAGAGAAAGGAGAGAGAGAACGCAGAGGGAGGGAGGCAGGGAGGGAGACCAAACCCCCGCTTTACTGCGTTGAAAGCTTCTGAATTTCAAGCAGAAAGTAG
USP17L10	-90	chr4	9212292	9212292	T	C	2	-	rs186786338	-	-	-	-	-	0.026	CCAGAGAGC(T>C)CGTCATTTGAAGACTCTCTCGGAAGAGATAGCGTCTTTCTGCAACCTGCGGTCCCAGCAGAAAAACCTTGTGATCCTTGTTCCAGTCGACATGGAGGACGACTCACTCTACTTGGGAGGTGAGTGGCAGTTCAACCACTTTTCAAAACTCACATCTTCTCGGCCAGATGCAGCTTTTGCTGAAATCCAGC
MRPL36	-89	chr5	1800045	1800046	AG	GA	2	-	rs34053056	-	-	-	-	-	0.026	CACTCTCAAGACACCCGGGACCCCTGACCTGAGAAGACGGCTCCCTTACCCGGCCGCACGCTCTCACCCGGCGCCGACCCCTGCGTCTGCGCACTGGCACGCGGACGCTGCTGCCAGGAAGGAAGATGGCGGCGGGGGGGGGGGTCACGTGGCGTGCCCACGTCCAGTGCGGGGCGCAGAGACGCAGC(AG>GA)CGAGTGCGCA
LMNTD1	-85	chr12	25706302	25706302	C	T	2	-	rs79300249	-	-	-	-	-	0.026	CTTGGCTAAGGATGTCGGACAAACCATGGTGCAGGTGTGTAGCATTCACTGGAAGCAGCTTGAGAGGGCAGTAACTTGGCAAAGAGACCTTTATGACTACAGTTGTTGCTTCTGGCCAACACTGCCTCTTAGAACTATGAGGTAATGTCTCCATAGTAACCAAGTTCCAGTTTCTGAACAATTC(C>T)TATGTTGATGCTGTA
DAD1	-81	chr14	23058224	23058224	C	G	2	-	rs5742728	-	-	-	-	-	0.026	GACACTACCGACGCCGACATAACTGCACGCAAGGTACTCCAGTCCGCGCCCCAAACTCTTGGAGGACCCGTCGACCACACCGGATGTGCTGTTTGCGCATGCGCACCCTCGTGACCTAACTCCGCCCTCCCCGGTGTGCCAATTTGCGCAGGCGCTGAGGCCGGCCAGGGCGCGTAACAA(C>G)TAATGCGCAGACGCGGACT
LARP4	-79	chr12	50794512	50794512	C	A	2	-	-	-	-	-	-	-	0.026	CCCGACAGATGATAGTACAT(C>A)CCACACTGCTGCTGGAAAAGATAGTGCAAAAGTTGAGCGCGCCGAGGGCTCTCTTTTCTCCCGGAAACAATTTTTCCCTAGACCCGGAAGCAGTTGTTGTTTCAAGGGAGGTGGGACTGGGCGGGTCAGGCCGCAGCGGCTGACGGCAGGGGAGGAGCCGGGTCCACTGCCGGGTGGAG
ZCCHC3	-78	chr20	278125	278125	A	-	2	-	-	-	-	-	-	-	0.026	GGAGGGTAGCGTCAAATTTCA(A>-)AAAAAAAAAAAAACCAAACCCACACAGCCCCGGCGGGCGGGCGCGCGCGATGGGCGCCCTTTGGCTGCGGGAGCGAGTGGAGGATGCTGGGAAGGAGGTAAAATGGCCACCGGCGGCGGCGCGGAGGAAGAGAGGAAACGGGGGCGGCCGCAGCTTCTGCCCCCCGCGCGGCCCGCGG
CDKN2D	-77	chr19	10679732	10679733	AA	CG	2	-	rs35309178	-	-	-	-	-	0.026	CCCTCGGCCGCCCGCGGGGCCCTGCCCGGCGCCCGCCCCTTGGGGGCCGGGTCTCCCCCTAACTCACCCTCCCTCCTCCTCGCCGGGCGGGGTCTGCTCTGAGCCTGCGCCGCCGCCGCCGCTGAGGCAGCCGCCAGGGGGCGGAGCCAACGTGCTCCCGGCCACGCCCCGAACGC(AA>CG)CTGATTTGTTTTCTTACAAACT
AGAP1	-71	chr2	236402661	236402661	A	G	3	ID=COSN1235719,COSN7240585,COSN1235718;OCCURENCE=1(pancreas),2(liver)	-	-	-	-	-	-	0.039	GCGCGGGCGCGGGCGCGGGCGAGGGCGA(A>G)GGCGGGGGCGGGGCCGACGTGGGCCGGAGCCCTGCGTGCCAGGGAGGGGGCCGGCCGGGCAGGCGGCGGGCGGCGCTCGGAGCGGGCTCCGCGGCTTGCAAGGCGCCTGCGACTCGGTCCCAGGTCGGCGGGCGGCGCACGGCGGGCTCGCGCGGGGGCCCCGGCGCGCCG
OR5F1	-68	chr11	55762169	55762169	A	-	5	-	-	-	-	-	-	-	0.065	TCACAAGAAAAAACAAAAAGAGGATAATCTGTAGCTCCAGCGTGTCTGCTAATCCCAATAGGACGAACTCAGTCAGTGAGGTATAATTTTTTCTGGTCATTTATGAGAAATATATTTTGTGTAAACTTTGTATTAGTTGCACATATTTTCCTCTCTAAAAGTTTACA(A>-)AAAAAAAAAAAAAGAAGTGTTAATAGGACAGT
TERT	-66	chr5	1295228	1295228	G	A	3	ID=COSN28163546,COSN28163758,COSN28164400,COSN30041562,COSN30041603,COSN30041610,COSN28163213,COSN1307024,COSN28163371,COSN28163908,COSN28183417,COSN1307018,COSN28163934,COSN28164164,COSN28164641,COSN30041545,COSN28164338,COSN28163375,COSN16517900,COSN6583565,COSN28163976,COSN5068899,COSN16517806,COSN1307049,COSN30041570,COSN28163489,COSN28164212,COSN28163940,COSN1307033,COSN28163707,COSN30041662…	-	-	-	-	-	-	0.039	CAGCAGGGAGCGCACGGCTCGGCAGCGGGGAGCGCGCGGCATCGCGGGGGTGGCCGGGGCCAGGGCTTCCCACGTGCGCAGCAGGACGCAGCGCTGCCTGAAACTCGCGCCGCGAGGAGAGGGCGGGGCCGCGGAAAGGAAGGGGAGGGGCTGGGAGGGCCCGGA(G>A)GGGGCTGGGCCGGGGACCCGGGAGGGGTCGGGAC
AGAP1	-65	chr2	236402666	236402667	GG	AA	3	-	-	-	-	-	-	-	0.039	GCGCGGGCGCGGGCGCGGGCGAGGGCGAAGGCG(GG>AA)GGCGGGGCCGACGTGGGCCGGAGCCCTGCGTGCCAGGGAGGGGGCCGGCCGGGCAGGCGGCGGGCGGCGCTCGGAGCGGGCTCCGCGGCTTGCAAGGCGCCTGCGACTCGGTCCCAGGTCGGCGGGCGGCGCACGGCGGGCTCGCGCGGGGGCCCCGGCGCGCCG
ONECUT1	-57	chr15	53082266	53082267	GT	-	2	-	-	-	-	-	-	-	0.026	CAACATCGATGTGGCCAGGCAGAGGCGGCGAGGGGCGCACGGAGTCCGGTCTTCACATCGGCTGCTGGCGACTGTTGCCTTCCTTCCTCTCACTGTGGGGCTCTGTCTCTCTCTCTCTCTCTCTCCGTGTGTGTGTGTCCGTGTGTGCGTGTGCGT(GT>-)GTGTGTGTGTGTGTGTCTCGCCTTCCCTCTTACCCCCCACCT
MIR4502	-55	chr13	115039247	115039247	-	AA	2	-	-	-	-	-	-	-	0.026	CACTGCTGCACTCCAGCCTGGGCAACAGAGCGAGCCTCCATCTC(->AA)AAAAAAAAAAAAGAGAACACTTTATTGTTAAAAAAAAAAATGCTTATGATCCTCTAAGCCTTTAGCAAGTTGTAATCTTTTTGCTGATGGAGGGTCTTGCCTCCATGGGGATGGCTGATGATGATGGTGCTGAAGGCTGGGGTGACCGGTAACTTC
ADGRE2	-50	chr19	14887789	14887792	CACA	-	2	-	rs780868294	-	-	-	-	-	0.026	GGCTGGGCAGCTGTGCGGGCTGTCCCGAGGCCAGGACTTTATAAAGGAGGGGGGGCGGACAGCCGCTGGCCCAGGGCCCTCCCCGGAACTGGCGGTGCAGCTGGAAGCCAGCAGGAAAGCACAATAAAAACACAGAACCAGGGGCGCTG(CACA>-)CACACACACACACACACACACACACACACACACACGTGTACTCGCTC
GRWD1	-50	chr19	48948978	48948979	CA	AG	3	-	rs386810035	-	-	-	-	-	0.039	TATGAATAATTAATTAACTGGAAAGAACGCTCTCGGAATCAAACTGGA(CA>AG)ATGGGGAAAACAAGCCTCCCGTAGAACTACAACTCCCAGAAGGCCTTGCCACTACCGCGAGGAACAGCGCCCAAAGTCACGCGAAGATGCAGTTTCTCCGTATCCGCAGGCTTCTTTCGCTGGCGCCATTACCTGAGTTCTCCTCCAGCG	TATGAATAATTAATTAACTGGAAAGAACGCTCTCGGAATCAAACTGGACAATGGGGAAAACAAGCCTCCCGTAGAACTACAACTCCCAGAAGGCCTTGCCACTACCGCGAGGAACAGCGCCCAAAGTCACGCGAAGATGCAGTTTCTCCGTATCCGCAGGCTTCTTTCGCTGGCGCCATTACCTGAGTTCTCCTCCAGCG
CLCNKB	-46	chr1	16375210	16375210	G	T	3	-	-	-	-	-	-	-	0.039	AGCCTGGAGGAGGGGGTGGGGCTCATTCTAGTTCTCACTTCAGCCCCGCCTTG(G>T)GCACAGCCACCGCCCCCCACCGGGGGGAGGGGGGGCGGGTGACTTGATTGGCGGTGCTAAGAGGCTTCAGTGTAACATTATACAGACTTGGGTTTGAAATCCACGTATGACCCTGGCCCGTTGGCCTCTCTGAGCCCGGCTTCCTC
PER3	-44	chr1	7844443	7844444	GC	TA	2	-	-	-	-	-	-	-	0.026	GCCCCGGGGGCGAGCGGCTGTGCGCGGGGCCAAGGGCGGGGGCAGCAGGTGAGT(GC>TA)GCGGCCGGGCGGGAGTTCTGGGCGGCCGGGCGGGAGTTCTGGGCACTCGCGCGCGGCAGAGGAGCCCCGCGAGCCCTGCCCTCGGTACTGGGGGCCCCCGGAGCGTGGCGCTTCCGAGCCACCCGCCTCCCCGGGCCCCATCCC
PDIA6	-36	chr2	10953001	10953002	GG	TT	7	-	-	-	-	-	-	-	0.091	TCAGCCCTGCAGCGTGCCGCACGCCGCGCCCCCGCGCCCACGTCCCGCCCCAGGCCAGTCCGGTGGTCCGAGGGGCGGCCGCGCGGGGGCGGGCCGGAAGGCGCTCGCCAAGCCGTGGCTGCGGCTCATTGGTCC(GG>TT)GCGGACATCGCTCACTCACATATCCAATGGGAGGCGGCCGGGTAGAGGTTACCGGTTTGGTTT
NRSN1	-33	chr6	24126380	24126380	-	GGCGGCGGCGGCGGC	3	ID=COSN27438674,COSN27399539,COSN27376810,COSN27442156;OCCURENCE=4(biliary_tract)	-	-	-	-	-	-	0.039	CCAGACAGCTCGGCCCCGCCCACTCGCCGCTCTCGGAAAGCTGGAACCCTGCCCCTTTGGAGGGGG(->GGCGGCGGCGGCGGC)AGGCGGCGGCGGCGGCGGCGGCTGCGCGGGCCTCGGGTGCGCGGGCACGCGGGACTCCCAGCTGTCAATCAGGCGCGGGCTGAGCTCTACGAGGCGGAGCGGCGGCGGTGGCGACGGCGATGGGACCCCAGCGA
PDSS1	-29	chr10	26986322	26986323	CT	GC	2	-	rs35459290	-	-	-	-	-	0.026	CGGTAGTATTTCTTGCTAATAAAAGGTCCCCACAGGGACATTTTTGCTATGACTGCAGGCGTGGCCAGT(CT>GC)CCCTGCACAGCTTCCGGGAAGAGGTGGGGATAGGAGGCTCGCCCCGGGGAAGGTTACGCTCGGGGTCCCCAGACCAGGTCTCCGCACGCCCCTGCCCCGTCGCCTCCCGGGAGCGGCTGCAGTCCCCGT
ZNF778	-27	chr16	89284082	89284083	CC	AG	2	-	rs371420143	-	-	-	-	-	0.026	CCTCCCCGCACCATAGGCCAAAGCTTCGGCCCGGAGGCTGGAGGCGGAAGTGACGCCAAAGACGCGCCGGC(CC>AG)CTCTTCCGGCGCCGGCCCCGCCTCCGCCTGTCTTACAGCTGATCCGGTTCTTGCGGCGGTGCGTGCTGGCGCCGGAGAGTTCCGCGCGTGTCCTCGGGCTGTCCGCGGGGAAGCTGGTCCGGGAGTG
WDR66	-26	chr12	122356435	122356436	GC	AT	2	-	rs35039957	-	-	-	-	-	0.026	AGCGACCGGCAGGAGGCACGTCGGGCACGCTCGTCACCGTTTCCTGGCACGTGACCACCGCCCTGCCCTGTC(GC>AT)TTTAGGGCCTGTCGCTTCCGGCGGTGGCGGTTGCCATGGGGACGGAGCTTGGGTGGCAACCAGAACTAGGGAGCTGGTGGAGAAGGTGGCGGCCGCTGGAAGGAGGCCCGGGAGGTGGCTGAGGGG	AGCGACCGGCAGGAGGCACGTCGGGCACGCTCGTCACCGTTTCCTGGCACGTGACCACCGCCCTGCCCTGTCGCTTTAGGGCCTGTCGCTTCCGGCGGTGGCGGTTGCCATGGGGACGGAGCTTGGGTGGCAACCAGAACTAGGGAGCTGGTGGAGAAGGTGGCGGCCGCTGGAAGGAGGCCCGGGAGGTGGCTGAGGGG
SRSF12	-25	chr6	89827825	89827825	-	C	2	-	-	-	-	-	-	-	0.026	CCCCGGCGCGACCCCCACCCCTCGGCCTCAGCCCCGCCAGCGCGCAGCCGCAGAGGCCGGCGCAGAGGGGGCGCAGCGCGGCGCCAGCCTGGACGCACGGGCCGGGGGCGGGGGCGGCGCCGGC(->C)GCGGCCCAGGGGCCGCGGGAATTCCGAAGACAGGAGCGCGGCCGTTCCCAGGCCCTATGGGATCCGGGTATGGGGG
AKR7L	-22	chr1	19600590	19600591	TG	CA	2	-	-	-	-	-	-	-	0.026	CGCGCGTGACTGCGGCGCTGGTGGGCGCGTCCATGCGGCGCCCCATCTCCATGGCGCCCAGCACCGTGGCTGGCCGGGCCCGCGACAGCTGCCGGGACATGACGGCGGCAACGGGAGACTG(TG>CA)ACAGCCCAGGAGCCGCGCGCAGCGGTCGGAAGCACCAGGCTCGGAGCGGGCGGCCTCGTGGCTTTAGGGACTGGCTC
OR7A10	-21	chr19	14952710	14952710	-	AGAG	2	-	-	-	-	-	-	-	0.026	TGGACAGGAACAGCCCAAAGAGGAAGGCCTGCAATTCTGGTTCCTCTGAAATTCCCAGGAGAAGAAATTCTAAAATTATTGTATTGTTCCATGATTTCATCTTGTGATGTGACTACCAGA(->AGAG)GAGAGAGAGAGAGAGAGAGAGAGAGTGAAAGAACATGAAACAAACATGCATTCCAAAACTATCAGAAATGTTATCATTTA
SRSF12	-20	chr6	89827820	89827820	C	G	3	-	rs184720874	-	-	-	-	-	0.039	CCCCGGCGCGACCCCCACCCCTCGGCCTCAGCCCCGCCAGCGCGCAGCCGCAGAGGCCGGCGCAGAGGGGGCGCAGCGCGGCGCCAGCCTGGACGCACGGGCCGGGGGCGGGGGCGGCG(C>G)CGGCGCGGCCCAGGGGCCGCGGGAATTCCGAAGACAGGAGCGCGGCCGTTCCCAGGCCCTATGGGATCCGGGTATGGGGG
DNAJC4	-19	chr11	63997884	63997884	T	-	6	ID=COSN15641588,COSN15644826,COSN15644068,COSN15643171,COSN15633096,COSN15645723,COSN15636538,COSN15637399,COSN15630281,COSN15641586,COSN15644070,COSN15637397,COSN15643174,COSN15627762,COSN15629425,COSN15639112,COSN15643173,COSN15633095,COSN15644069,COSN15630279,COSN15645722,COSN15636540,COSN15644828,COSN15628594,COSN15628596,COSN15627760,COSN15637396,COSN15639113,COSN15642393,COSN15629423,COSN15…	-	-	-	-	-	-	0.078	GCCTGTCCAGCGAGTCCGCAGGCTGGGGGACCGGAGGCACCAAAGGCCAATAGACATGTAGGGGCGGGGTCTCCACCGAT(T>-)TTTTTTTTTTTCCTGACAGGTGGACGTGGTCTTGGCATCCACGCCAATGAGAATGTGAGGGCGGGGCCTGAATAGACGCAGGAAATGGCGACGGCCGCGGGTCTGTGAGCAGCGGGGGC
P2RX5;P2RX5-TAX1BP3	-19	chr17	3599717	3599717	G	C	2	-	rs183855605	-	-	-	-	-	0.026	CCCCTGCAACCTACTCCCCAGCCACCGGTCTGGGAGCGCAGCCCCCCGGATGCGCAGGACCGCCCTGTGCTGTTGCCCAGCTGAAAGCAGCGATCGCGGAGGAGAGGAAGTGAAAGGG(G>C)GAAGGGCTCCTTTTTATTTTATTTTAAATTTATTTATTCATTTATTTTTGAGACGGAGCCTCGCTCTGTCGCCGAGGCTGG
P2RX5;P2RX5-TAX1BP3	-19	chr17	3599717	3599717	G	A	2	-	rs183855605	-	-	-	-	-	0.026	CCCCTGCAACCTACTCCCCAGCCACCGGTCTGGGAGCGCAGCCCCCCGGATGCGCAGGACCGCCCTGTGCTGTTGCCCAGCTGAAAGCAGCGATCGCGGAGGAGAGGAAGTGAAAGGG(G>A)GAAGGGCTCCTTTTTATTTTATTTTAAATTTATTTATTCATTTATTTTTGAGACGGAGCCTCGCTCTGTCGCCGAGGCTGG
ZNF175	-15	chr19	52074473	52074474	GG	CT	2	-	rs70954440	-	-	-	-	-	0.026	ACCGCGGAATAAAGGTACGCCGTTATACGCCATGATAACTGTTGGCGGAGCGTAGCTTCAAAAGTGTTAGTGGGCATGCGCGC(GG>CT)TTCAACAGCGCCTACGGAAATCCTAACGGGAATGTAACCCAAACCGGAAGTGGCCTAGAGCGACCATTTAGCTTCTGTTGTTAAGTGGATCTAAGCCTATGTCGCTTACTGGACG
RAD17	-13	chr5	68667265	68667267	CCC	-	4	-	-	-	-	-	-	-	0.052	CTTTATTGTATTGTTGATTATATCAGTATACATTTATTACTATAATTGGGCATTTACAGTTTTTCTTCATTTGAGGGCTTCTTC(CCC>-)CCCCCCCCCCCAGGTGAATTATAGTTTAATGTACTGCAAGTCCTAAACTACGGATGGGAACTATTACAGTTTATAATGTCAAAAACTTTTCTTAGACCAAAGGTATCTTCCAC
LEPROTL1	-2	chr8	29952919	29952919	G	A	2	-	-	-	-	-	-	-	0.026	ACCCGCGGAGAAGAGAGGCAGGGGGTCGACCCCACAGCCCAGCCCGGCGCGTCCCCCGCGCCCCCGCGCGAGCCCGAGTCGCCGGCGGAAGTGCTGC(G>A)TCGCGCACTTCCGGGTGTTGTCTGGCCGCCGTAGCGCGTCTTGGGTCTCCCGGCTGCCGCTGCTGCCGCCGCCGCCTCGGGTCGTGGAGCCAGGAGCGACGT
LINC01743	3	chr1	246687586	246687587	CG	TA	2	-	-	-	-	-	-	-	0.026	CACACTCACCTGATTCTGATGAATTGGCTGGGCTGAGTTATGCCTCTCATGTAGCAAACTCTCATGAACACAGAACTGCTCACAGATAGCACTGTG(CG>TA)TGTGCAACTGCTCTGGAACACAGAGGCAGGCTGGAGGGCGAGCGGGTGCTCAGCACCAGTGACATTCTGAGGTCATGGCACACATCACAGTGGGGCCTTGCC
FBXL14	10	chr12	1703322	1703322	-	GCCGCCGCC	2	-	-	-	-	-	-	-	0.026	TCTTCCTCCTCCCCCCTCCGCGGCGCTGGGGGGAGGAGGCGCGGGCCCCGCCGCTCCGGCCTCGGGCAGGCGACGAGAGCGCTTCTCCCC(->GCCGCCGCC)AGCCGCCGCCGCCGCCGCCGCCGCCGCCTCGGGCCCAACGGCCGGCCCCTCCCCGCCTTCCGGCTCCGGCCGCCGCCGCCGCTCCTCCTCCTGGTCCGTCCGTCCTTCCT
SLC24A4	13	chr14	92789548	92789549	TC	GT	5	-	-	-	-	-	-	-	0.065	GGGGGTGAGAGGCGGGCAGGAGGGGAGGAGTAGGGAGGCGAGAGCAGCGGGCGGGAGGCGCCACGGCCTCTCAGACGCTGGCGCCCGCAGCCGAGAAGCCAGAGAGAAAGT(TC>GT)CCGGGGAGAGCTCGCCCCTGGGAGGGCCGACGTCGAGCCTGCTCGCCGCGAGGGTCTCAGGTACCGCGCGTCCAGCCAGCCTTCCCG
LINC00842	15	chr10	47151385	47151386	GC	AT	2	-	-	-	-	-	-	-	0.026	GCTCCAGAAAACTGGTGTTCAACACAACGCGTCACTCCGGCTTCCACTGCTGCTGCGGAGAGTCAGGTTCTCCGGCAAGGCCCC(GC>AT)GCGCCCGCCCCCGCGCGCCCGCTTCTCTGTCCAGGGAACGCCTTTCTGCGGCCGGAGGCGGCTACGAGGGGGCGCTGCGAAAGCGGATTTCCAGGCACGCCTGGCGCCACTAAG
SUMO1P1	20	chr20	52492228	52492229	GC	TT	2	-	rs386815168	-	-	-	-	-	0.026	GCAGAACCTCGCTCTGGCGTTTACAATGCCATCTCCCTTCGTCACAGCACGACACCATGGCGGCAGTCACTTCCGCTAT(GC>TT)CTCACGACACTTCTGCTACGCCTTGCATCACTTACGGTGCACCTTGCATCACTTCCGCTAGGCGCAGAGAGGAGGGAGGGAGAAGAGCTAACTTTTTTTTTTTTAAGTACCGATATGTA
LCE4A	22	chr1	152681543	152681544	TC	CA	17	-	-	-	-	-	-	-	0.221	TATTTTAGATATTCCTCTTCATCACCTTGGGGGAGGATTTTAAAATAAAAAAAAATGTAATGGCTCTTGATATTAAGTTTCTGTATATGTTTCTATTTTGTCATTCAGGTTTATCGAAAT(TC>CA)CACCAAGATGTCCTGCCAGCAGAACCAACAGCAGTGCCAGCCCCCTCCCAAGTGTCCTATCCCCAAGTATCCCCCAAA
PDHX	22	chr11	34937697	34937698	TG	CA	3	-	rs386752391	-	-	-	-	-	0.039	ACCACTGATCTCCTGGGGCCTCGCAGCCTTGCTTCCGAACGCCAAGGTCGCGGTGCGCCGGGGTAGCGAACGGCCAGGCCCGAAACCCCGCCCCGCAGCTAAACGCCCGGCCCGCTACCC(TG>CA)CGCCCAGCTCCAGCCGCCGGGTCCCGCCTGGGCCTCTCCTCCTGGGAATACCGGGCACCGGTGGCCCCGCCCCTACCT
TPTE	23	chr21	10990921	10990921	G	C	2	ID=COSN17984198,COSN18002969,COSN17989071,COSN20299997,COSN18015823,COSN24745908,COSN17953687,COSN17473234,COSN17899288;OCCURENCE=1(stomach),7(skin),1(lung)	rs13047940	-	-	-	-	-	0.026	GGTCAGAAACTGTTCAGGTAGCAGCTGTTGTGCCCTCCCTTGGCCCCGCCGCTCGGAGACGCCCCGCCCCCTGCCTT(G>C)AACGGCCGCCCGGCCCCGCCCCAGCGCCCACGTGACTAGCATAGGCGCGCCCCCGTTCCGCCCGCCGCCGCAGACTCCGCCTCCGGGACGCGAGCGAGCGGCGAGCGCGCGCACTACCAGTT
MRPL21	24	chr11	68671280	68671280	-	CCGCCTCCATCTTC	5	-	-	-	-	-	-	-	0.065	CGAAGGTCTCAGGATGCTGTGGCTGCACGCGGACGCCAGCCGCCCTAAGGTGACCGTCAGGGAAGATGCTGCCATG(->CCGCCTCCATCTTC)GCCGCAGCCTCGGCCGGAAACGGAAACGACGCGAACCGCGTGCGTAACGCACGGGCCCGGCGGGGAACACCGGTCCGCTGTAACACCGGCCCGGCGCAGAAGCGGGACGTCGGCTTCTAGGGGC
MLNR	31	chr13	49794503	49794503	C	A	2	-	rs540731322	-	-	-	-	-	0.026	CGCCCGCAGCGTGCGGGCTGGGAAAGGAGGCGCTCACCGAGAGGGACCACGCGCCAGGCTCCCAGCCCGACCCGGGACGCGGCGGCCGCGCGGAGCACCCATGGGCAGCCCCTGGAACGGCAGCGACGG(C>A)CCCGAGGGGGCGCGGGAGCCGCCGTGGCCCGCGCTGCCGCCTTGCGACGAGCGCCGCTGCTCGCCCTTTC
MIR620	40	chr12	116586420	116586420	-	TATA	3	-	-	-	-	-	-	-	0.039	AAAACTTCTTTGCTTGTTTTATTTCTATATCTATCTCCATATATATGGAGATATCTATAT(->TATA)ATATATATATATATATACGGAGCTAGATATAGATATATATAGATATAAGTAGTTTATCTTGATTTTCTTATTTTGGGAAAGAGGAGCATAAAAGAAAGGAGAAATTATTGGAATTTAGGTTACCTCCTAAGAAAGGAGGC
MICU2	48	chr13	22178307	22178308	GG	CA	3	-	rs796167354	-	-	-	-	-	0.039	ACCCGCGCGCAGCTACCCGCAGCCGCCGCCATCTTTGCGGAAGCGCAGCTA(GG>CA)CGGCGCTTCTCTCCCGGCGCCGCCGCCTACCGCTTGGGAACTCTCGCGACATCCGACAGGCTTCCGCCCCGCCTACCGGGCCTGCGCCGTGGGTGCGGTTGCTGAGGCGACGCTCGCAGCCGCAAGAGGTGGCCTTCGGTTCCGGGG
SVOPL	60	chr7	138363731	138363731	C	-	2	-	-	-	-	-	-	-	0.026	CTTCTATGATAATCTCACCTTTAACCTGTGGCTCTGCGGT(C>-)CCCAGGCTCAATTTCCGAAGGCTGAGGATCGTGACAGGCTCTGTTGGCTTGGTTGCCATCTTCTAAATAGCTCAAGTTCCCCAAACAGCTTCCCTGGTGGAAGCAAGGGAGGGAAGAAGGAAAGAAATATAATGGTTATTGGATAGTTAGTATATGCCA
GNRHR2	65	chr1	145516012	145516012	C	T	2	-	-	-	-	-	-	-	0.026	CCCCTACAGCCCTGGATTCAGTCGGGGCCTGCGTG(C>T)ATGTGTATTTGTGAGGTTCTGCCAGGCGCACACCTATGCCGGCGGCCTCCAAGACGTGGAGATCACTGCGGCGCTTTCTCGCCCCGCCCCGGCCCCTGCAGGCCCCGCCCTTGGTCATGAATATTTAAAGAAGAAGGTGCCGCTGGAGGCGTGCTAGGGAGTAG
GNRHR2	65	chr1	145516012	145516012	C	A	2	-	-	-	-	-	-	-	0.026	CCCCTACAGCCCTGGATTCAGTCGGGGCCTGCGTG(C>A)ATGTGTATTTGTGAGGTTCTGCCAGGCGCACACCTATGCCGGCGGCCTCCAAGACGTGGAGATCACTGCGGCGCTTTCTCGCCCCGCCCCGGCCCCTGCAGGCCCCGCCCTTGGTCATGAATATTTAAAGAAGAAGGTGCCGCTGGAGGCGTGCTAGGGAGTAG
ATXN7	67	chr3	63850298	63850299	TG	GC	2	-	rs386661723	-	-	-	-	-	0.026	CGCGGGGCGCGGCCGGCAATCAAAAAAGGCCCCGGGTTCCAGGTCGCGCGGTTCCGGCCCCTGCGGCCGCCCCCTTCCTTCCTGGGCTCGGCGGGTGCGGGAAAAAGGGTGAAAGAGAAACTTGGCGACCTCCCGGAGGAGTTCGCGAAGCGACCAGGAGCGTGT(TG>GC)CCATCGTCCTCACCCGGCACCCAATTCCACCAC
HOPX	70	chr4	57547802	57547803	CT	TC	7	-	-	-	-	-	-	-	0.091	CGGGGAAGAGAAAAGGGACCCTGAGTCTT(CT>TC)CATCCACTTCCTTACTTTGAGCGAGTTTCCAGTTAGATGTTGCCTCATTTCAAAGCGTAGATCTGGTGCGGTTGATTTCACAGCTCTGAGAGCTGGATGCCAAGCTAAGAGCCTGGACAATTGCCCAATTAATGAAAGGTTGTTTTCTTTTGGGCACAGAATGTACACA
METTL6	73	chr3	15468982	15468982	A	C	2	-	rs139779980	-	-	-	-	-	0.026	CCGCGAAACAACCCTAAACCAATTCTG(A>C)GGACCACGAATTCGGATTATCCGGGAGTTCTTTTGCCATGGCACCGCCCCCGCCACTTCCGCTAGGAACCCGGAAGTTCCTACCCGACGCCGGAAGTCCCACGGCCTTGCCTCCTCAGATTCCTCTCTCACCCCCACGCAGAGGAGAGAACTTGCTTCTGGACCCGGGTGGG
CFD	79	chr19	859736	859736	C	A	2	-	-	-	-	-	-	-	0.026	GCTGGGCGGGCGAGTTCCCCTTTCCCCAGCTGGGCCGCTGCCCACCCGGGGAGCGGCCCGCCCCCTCCACCCTCATAAAAGCACCCCCAGGGCCCTGCCTGGGTCAGTGTCTCAGCCACAGCGGCTTCACCATGCACAGCTGGGAGCGCCTGGCAGTTCTGGTCCTCCTAGGAGCGG(C>A)CGCCTGCGGTGAGGAGGCCTGG
CFD	79	chr19	859736	859736	C	T	2	-	rs867640835	-	-	-	-	-	0.026	GCTGGGCGGGCGAGTTCCCCTTTCCCCAGCTGGGCCGCTGCCCACCCGGGGAGCGGCCCGCCCCCTCCACCCTCATAAAAGCACCCCCAGGGCCCTGCCTGGGTCAGTGTCTCAGCCACAGCGGCTTCACCATGCACAGCTGGGAGCGCCTGGCAGTTCTGGTCCTCCTAGGAGCGG(C>T)CGCCTGCGGTGAGGAGGCCTGG
MIR3908	83	chr12	124021037	124021037	-	T	3	-	-	-	-	-	-	-	0.039	AACAACAAAAAAACTCATACGTTATCTAGCACGGTGGCGTGAGCCTGTAGTTCCAGCTACTCCAGTGGGAGGATCCCTTGAGTTCAAGAGTTCTAGTCTAGCCTGAGCAATGTAGGTAGACTGTTTCTAAAAAAATAAAAAGTTAAAAAAATTTATGTTAACGTGTAATGTGTTTACTAAT(T>-)TTTTTTTTTTTTTTTGGA
ELP3	88	chr8	27950670	27950671	CC	TA	9	-	-	-	-	-	-	-	0.117	CCATCCTCCATCCCTGAGACCCGGGGCAGGATCGCAGCCTAGGGGCCTCACGGGCCGCCTGCTACCCTGTTAGTTGCAACACGGGGCGGGGCGTGGCTTTGTGCACGTCGGCTTCCGGGAAGAGCTTTACGATACATTGACCGACATTTTACGACAGGCGGGATTGTTTTGTGGCTGTCAGCTTTC(CC>TA)CGTGGTCTGAGT
CDA	89	chr1	20915531	20915532	AG	GA	8	-	-	-	-	-	-	-	0.104	CCTTCTGACCCACCCCTCAGTGTGTCCACCAGTGAGAGTGGTTCCTAAGGGAGAGTGTGAAGCACACGTAGGCACTGTCTTACACCACACCTGCTGAGTCCAAACCATGGGAGGCTCCTCTCCTAGACCCTGCATCCTGAAAGCTGCGTACCTGAGAGCCTGCGGTCTGGCTGCAGGGACACACCCA(AG>GA)GGGAGGAGCTG
KRTAP4-11	89	chr17	39274518	39274518	C	A	15	-	-	-	-	-	-	-	0.195	GGCAGAGGTCT(C>A)GGCCACAGCCTTGGTGAGAGCACACGGAGCCACAACAGGAGTTTACCATGGTGTCAGAGGGTGAAGGATCTAGTTGGGTTTCTAGGAGAGTGAAGTTCTTGTGTTTGGAAGTCTCCTGGGCCTGTAGTCCCTTTATACCCTCCTGAAGGCCCATTGCCACCACATCATTATTTCCTTGTTATTATTTA	GGCAGAGGTCTCGGCCACAGCCTTGGTGAGAGCACACGGAGCCACAACAGGAGTTTACCATGGTGTCAGAGGGTGAAGGATCTAGTTGGGTTTCTAGGAGAGTGAAGTTCTTGTGTTTGGAAGTCTCCTGGGCCTGTAGTCCCTTTATACCCTCCTGAAGGCCCATTGCCACCACATCATTATTTCCTTGTTATTATTTA
SLC9A1	91	chr1	27481530	27481531	AC	GT	2	-	-	-	-	-	-	-	0.026	CTGGCGCG(AC>GT)GCGGCGCTCCGCCCCGGCCCAGCTGCAGCTCCTCCTGGTCCAGCTCCAGAACTAACCCTAGCCCCGGCCCCGGCGGCAGCAGACTGAAGCCTAGCTGAGCCCGGCGCTGTCACTTATAGGCACCAGCGAGCAGCCGGTGCGGCGGGCTAGAGAGACCGTCGGCACCCGCCCAGCGCAGCGGCCCCTGTCG
C1orf216	93	chr1	36184697	36184698	GA	AT	2	-	rs386630305	-	-	-	-	-	0.026	AAATCT(GA>AT)TTAGTCACCACCTTCCGGCGTTAAACTCCTCAATGGCTTCCCCACCGCCGGGACAACCCCTAAGGCGGTAGCCGCGGGGCTCTGTGCGTCCTGCCCTTCGTCTGCCTCTCCGGCTTCGTCCTCTACCCTCCCTCTCCGCAGTTACCCTCCCACACGCCCCTTTCCGCCACGCGGCTTTGGCACGCACTGTTC
PRKAR2B	93	chr7	106685269	106685269	G	A	2	-	rs1044378470	-	-	-	-	-	0.026	GCGGGGGAGAGGCGCGGCCGCGGCTGGAGCGGGAGGAGCAGGAGATGCTGCCAGCCCTCCCGGGGCCGCGCTCGCTCAGCCGCCGCCACCACACGGAGCAGACGCGCGCCGGGAGCCGCGGGCCGGGCCAGCCGGGCCGCCGGGGCCCAGTGCGCCGCGCTCGCAGCCGGTAGCGCGCCAGCGCCGTAGGC(G>A)CTCGCTCG
*Frequency = Carriers/ Total cases (77 cases)
*The base marked in red refers to the mutated base

## Sheet: B
Table S1B. List of germline non-repetitive core promoter mutations
Gene	To TSS	Chr.	Start	End	Ref.	Alt.	#Carrier	COSMIC	dbSNP	1000G	ESP6500	ExAC	gnomAD	ClinVar	Frequency in the studed samples*	Sequence of core promoter containing variant**
AIMP1;TBCK	-87	chr4	107237576	107237576	T	G	5	-	rs1006884160	-	-	-	-	-	0.065	TGGTATGGCAGG(T>G)TAATGGGACTGAGCACAGGAAGAGGAAGAAAGAATTGAGGGTTGAATCTGTAGAACACTCAGGCTTTCAGCAAGGACACCTCATTGGGTCCTTTCTCACTGCTATAGTACGCGGGTGGCTGGACCTACATGCTTCCTGCTGTGGCTGTCTCGGAACCCGTGGTCCTCCGCTTCATGTGAGTGACGTC
GAB2	-60	chr11	78052986	78052986	A	C	3	ID=COSN20279619,COSN8863615,COSN19640981;OCCURENCE=3(haematopoietic_and_lymphoid_tissue)	rs959020080	-	-	-	-	-	0.039	GTCTAATTCCCTCACTTGTCTCTCTATTGCTAGCCTCGCCTTTGTCTCAGTTACTCCTCTCTTCAGGGATCTTCTTCATCCCACCACTTCTCAAAATTTCTGATCCAAGTTATCATCTGAATGGCTAAGTGCAATGTTTAAAAATGCCTCAGAATCTCC(A>C)CCAGCCTGTGTGGAAGGGAGACAAAGGCCAGTGTGTGTTG
ANXA2	-31	chr15	60690216	60690216	A	C	4	-	-	-	-	-	-	-	0.052	TCCACACCCCGCTAGCTGGCGGCCCATCGCGGGCGGGCAGGGCGCGCCCCGCTTACCTGGGCCGTGCGCCGAGAGCTGAGAGCGTCCCCAAATGCTGAGCAGAGCCGGCTGGCCTGGGTGGGGCTTTTAT(A>C)CCCGCCACATCCTCCCTAGGCGAGGCGAGGCCCGCCCCGCCCCGCCCCGCCTCCCCCTTACACGGCCCG
NXN	-26	chr17	767377	767377	-	CACGTTTACCATTGCTCACTTCCGGTGAAGGGGCACGTTTACCATTGCTCGGTCCCACGTTTACCGTTGCTCGGTTCCGGTGAAGGGA	3	-	-	-	-	-	-	-	0.039	TACCGTTGCTGGGTTCCGGTGAAGGGACACGTCTGCCATTGCTCGGTTCCGGTGAAGGGGCACAGTTACCGTTGCTCGGTTCCGGTGAAGGGGCACGTTTACCGTTGCTCACTTCCGGTGAAGGG(->CACGTTTACCATTGCTCACTTCCGGTGAAGGGGCACGTTTACCATTGCTCGGTCCCACGTTTACCGTTGCTCGGTTCCGGTGAAGGGA)GCACGTTCACCGTTGCTCGGTTCCGGTGAAGGGACGCGTCTGCCGTTGCTCGGTTCCGGTGAAGGGCACAGGATG
NAB1	-22	chr2	191523861	191523861	A	T	4	-	rs774271126	-	-	5.046e-05	0.0005	-	0.052	CTTCTCGTTTTTGTTCTTAAAACCTGTAGTGTAACCTATTTGGTGTAAGGAGTTTGAAGCAAGTATGATGAGTTTTT(A>T)CTTTTTTTTTTTTTTTTGGCAGGTTAAACCCATCCAGAGTAATGGCTGCGGCCTTACCCAGGACCCTGGGGGAGTTGCAGCTGTATAGAATATTACAAAAAGCCAATCTACTTTCTTATTTT
RPS3	19	chr11	75110552	75110552	C	G	5	-	rs755479260	-	-	8.642e-06	0.0001	-	0.065	CTTCTTTCCCTGGACGCCTTACTTACGTAAAAACTACATTTCCCATGAGCACCCACAGGCGTGCACGCAGCGCAGCCCTCCGTCGTCGCTCGCGCCCTTTATACTCACTTCCGCCCG(C>G)GAGCCACTTCCTTTCCTTTCAGCGGAGCGCGGCGGCAAGATGGCAGTGCAAATATCCAAGAAGAGGAAGGTGAGCCTCTGGG
EWSAT1	27	chr15	69373215	69373215	G	T	2	-	rs879073864	-	-	-	-	-	0.026	GACCCAGGGTTGATGTAAATTCACTGAGCCTTGAATTCTTTCCAACCAATGGCAAAGATTCCCCGAGGCAAAGTCTCTCCTCCCCTGTTGCCACAGAAACAGACCATTTCCTACAACTATGGCTT(G>T)TCTGAGTCCTGAGCCAGCAGAGCTCAGGCCACAGCACCTGCACCCGTTTTCTGCTGCTGCACACAAGGGCTCTG
EWSAT1	29	chr15	69373217	69373217	C	T	2	-	rs889822676	-	-	-	-	-	0.026	GACCCAGGGTTGATGTAAATTCACTGAGCCTTGAATTCTTTCCAACCAATGGCAAAGATTCCCCGAGGCAAAGTCTCTCCTCCCCTGTTGCCACAGAAACAGACCATTTCCTACAACTATGGCTTGT(C>T)TGAGTCCTGAGCCAGCAGAGCTCAGGCCACAGCACCTGCACCCGTTTTCTGCTGCTGCACACAAGGGCTCTG
POTEE	66	chr2	131975988	131975988	G	A	2	-	rs201912362	0.0012	-	0.0038	0.0039	-	0.026	TGGAATCCCCTGCTGGGGTTGGCAGGTTTTGGCTGGGATTGACATTTCTCTTCAAACAGATTGGAAACCCGGAGTTACCTGCTAGTTGGTGAAACTGGTTGGTAGACGCGATCTGTTGGCTACTACTGGCTTCTCCTGGCTGTTAAAAGCAGATGGTGGTTGAG(G>A)TTGATTCCATGCCGGCTGCCTCTTCTGTGAAGAAG
LINC01257	67	chr12	131649621	131649621	G	A	4	ID=COSN23370297,COSN25108081;OCCURENCE=2(haematopoietic_and_lymphoid_tissue)	rs199500836	-	-	-	-	-	0.052	AGGTCTGGGAGTTCCAAGTGGAATTTGAATTTTTAATCTAATTGTCTGATTCGTGAACTCGGAAGCTGACGTCACGCCCAGACGTCCCAAGGTATGAGCTGTAGATACGCATGTGAGCGCTGGTGGGAGACGCCAGGCTGGGATTTCCGCTCGATCTGGGAATGA(G>A)CAATGCAACCTAATGACACCCGGAGCTCCTGAAT
LINC01257	68	chr12	131649622	131649622	C	A	4	ID=COSN25108082,COSN23370154;OCCURENCE=2(haematopoietic_and_lymphoid_tissue)	rs200829826	-	-	-	-	-	0.052	AGGTCTGGGAGTTCCAAGTGGAATTTGAATTTTTAATCTAATTGTCTGATTCGTGAACTCGGAAGCTGACGTCACGCCCAGACGTCCCAAGGTATGAGCTGTAGATACGCATGTGAGCGCTGGTGGGAGACGCCAGGCTGGGATTTCCGCTCGATCTGGGAATGAG(C>A)AATGCAACCTAATGACACCCGGAGCTCCTGAAT
STEAP1B	76	chr7	22539826	22539826	G	T	2	-	-	-	-	-	-	-	0.026	GCGCCTGAGCCTCCAGAGCGCGAA(G>T)CCTCCAAGCCTGCTGCAGGCCCCGCCTCCTTGTCAGTTGCGCGTCCAGCGCCACCTGCTGGCGCCCCGCGTCCGCAGGGTTCGGGAACGTCCTTGGAGGCTAAGACTCCCCAAGTCGCACTCCGGCCTCTCCCAGTTTCCTCTCAAATGCCGTCTGCCCTGCCCTTGAGGTCCGT
PRSS3	80	chr9	33795637	33795637	C	T	4	-	-	-	-	-	-	-	0.052	TGTGTTTGTGCTGGGAAGAACTGTGACCCTCACCTCACAGACACCTCCTCTCCTGATTCTTGGAAGGGTATAAGGACAGGCCTTCCACCACCAGTCAGGCACACTCTACCACCATGAATCCATTCCTGATCCTTGCCTTTGTGGGAGCTGCTGGCGAGTTTCATGACCTGCCTCAGGC(C>T)CCACCCACCCCCTTTCCTGGC
EDEM1	85	chr3	5229442	5229442	C	A	2	-	rs766585132	-	-	0.0095	0.0012	-	0.026	CCGCGAGGCCGGGCCCAGGCCGGGCCAATCCCGGGCCACTGGGCGGGCGACCGTGGGGCCTGGCCGGCCCGCCGGAGAGCCTGGGGGTTGGGGACGATGGGCTAGTTCCTGGTGCGTCACGGGGGAGTTCCTTAAAGGGGAAGCGAGCCGGGCTACGGGGCGAGCGCGGGGTGCGGTGGTCGG(C>A)GGGGAGGCCCCCGCGC
NPFFR1	85	chr10	72043366	72043366	C	G	2	-	rs151226427	0.0058	-	-	-	-	0.026	CTCCTCTCCCTTCGC(C>G)CCATGCCCCGGAGTCGGTACCCTGCCCCACGGCTGGCCCCCAGCCCCAGGACCACTCACCCTCCATGATGCCCCCAGTTGCGGGCTCCGGCGGTCTCCGATGGCGGGAGGCAGCGGGCCCCTTCGGGCCAGCGGGCAGAGGGACGGTCTCCGGGCACTTGGTTGCGGGCTGCGCCCCTGCCTCC
POTEG	88	chr14	19553451	19553451	C	T	2	-	rs201677121	-	-	-	0.001	-	0.026	GGGCTGGGCTCCCCTGCTGGGGTTGGCAGGTTTTGGTCGGGACTTTTCTCTTCAAACAGATTAGAAACCCGGAGTTATCTGCTAGTTGGTGAAACTGGTTGGTAGACGCGATCTGCTGGCTACTACCGGCCTCCCCTGGCTGTTAAAAGCAGATGGTGGCTGAGGCTGGTTCAATGCCGGCTGCCT(C>T)CTCTGTGAAGAAG
LINC01257	89	chr12	131649643	131649643	G	A	4	ID=COSN15131502,COSN25108061;OCCURENCE=1(breast),1(haematopoietic_and_lymphoid_tissue)	rs199649948	-	-	-	-	-	0.052	AGGTCTGGGAGTTCCAAGTGGAATTTGAATTTTTAATCTAATTGTCTGATTCGTGAACTCGGAAGCTGACGTCACGCCCAGACGTCCCAAGGTATGAGCTGTAGATACGCATGTGAGCGCTGGTGGGAGACGCCAGGCTGGGATTTCCGCTCGATCTGGGAATGAGCAATGCAACCTAATGACACCC(G>A)GAGCTCCTGAAT
SMUG1	90	chr12	54582652	54582652	A	C	2	-	-	-	-	-	-	-	0.026	AATTCTAACC(A>C)CCCTCTCGGCTCAGCCCCGACGACCCTGGGAGCCGTCAACTTGCCCCCACAGTCCCGGATTCCCAGCCCCCTACTTCCTCACCTGGTCCAGCTCCCCATCCCGTTTCCGGTTCCTTTCCCCCACCCCAAACCCAACCCCCGGCGCTAAGGACAGTGGGAGTCGTAGTCTACATTGTTTAGGGAAGGAGA
TP53	101	chr17	7578711	7578711	C	T	9	-	-	-	-	-	-	-	0.117	(C>T)TTTTTTTTTTTTTTTTTTGAGATAGGGTCTTGCTCTGTCACTCAGGCTGGAGCACAGTGGTGTGATCACAGCTCACTGCAGCCTCCATCTCCTGGCCTCAAGTGATCTTCCCACCTCAGCCTCCTAAGTGGCTGGGACTATAGGTGTGCACCACCATGCCTGGCTAATTTTTTGTATTTTTTTGTAGAGACGAGGTTTCA
*Frequency = Carriers/ Total cases (77 cases)
*The base marked in red refers to the mutated base
