# Supplementary material for: Core promoter mutation contributes to abnormal gene expression in bladder cancer
Source: BMC Cancer. 2022 Jan 15;22:68. doi: 10.1186/s12885-022-09178-z (PMC8761283; doi:10.1186/s12885-022-09178-z)
Supplement: Supplementary file 3 — Additional file 3: Table S2. A. List of somatic core promoter mutations in simple repetitive sequences. B. Type of somatic core promoter mutations in simple repetitive sequences. C. List of germline core promoter mutations in simple repetitive sequences. D. Type of germline core promoter mutations in simple repetitive sequences. [file 12885_2022_9178_MOESM3_ESM.xlsx]

## Sheet: A
Table S2A. List of somatic core promoter mutations in simple repetitive sequences
Gene	To TSS	Chr.	Start	End	Ref.	Alt.	COSMIC	dbSNP	1000G	ESP6500	ExAC	gnomAD	ClinVar	Sequence of core promoter containing variant*
PRRX1	-83	chr1	170633229	170633229	-	CTCTCTCTCTCTCTCTCT	-	-	-	-	-	-	-	TCCCTCCCTCTTCCTC(->CTCTCTCTCTCTCTCTCT)CCTCTCTCTCTCTCTCTCTCCACTACCCCCCTCTTTCTTCCCCACTCGGCTCCTCTCCCCCCTCGCGCCCACAGCGTTTGGTGTTGATTCGAGCGGGAAGAGGGGGGTGGGTGGGATCGGTGGGGGAGACCATGACCTCCAGCTACGGGCACGTTCTGGAGCGGCAACCGGCGCTGGGCGGCCG
PRRX1	-83	chr1	170633229	170633229	-	CTCTCTCTCTCT	-	rs370910658	-	-	-	-	-	TCCCTCCCTCTTCCTC(->CTCTCTCTCTCT)CCTCTCTCTCTCTCTCTCTCCACTACCCCCCTCTTTCTTCCCCACTCGGCTCCTCTCCCCCCTCGCGCCCACAGCGTTTGGTGTTGATTCGAGCGGGAAGAGGGGGGTGGGTGGGATCGGTGGGGGAGACCATGACCTCCAGCTACGGGCACGTTCTGGAGCGGCAACCGGCGCTGGGCGGCCG
ZNF559;ZNF559-ZNF177	-74	chr19	9435295	9435296	CC	-	-	rs747896631	-	-	-	-	-	ACCAGGCAGGGCAACATAGGGAGA(CC>-)CCCCCCCCCAACCATCTCTAATGGAAAAAAAAAAAAAAGTCTCCACATCCAGCGTTGTGCCTTTTCTCTATAAGGAACAGCATCTCTGCCTTCCTGTTCACGGTGACCTTCGCTTGGTGTCCTCCTGGCCTCAGCAACCTGACAATTCTGTCGTGTCCCGGTGAGCACTTCATG
ZNF559;ZNF559-ZNF177	-74	chr19	9435296	9435296	C	-	-	-	-	-	-	-	-	ACCAGGCAGGGCAACATAGGGAGAC(C>-)CCCCCCCCCAACCATCTCTAATGGAAAAAAAAAAAAAAGTCTCCACATCCAGCGTTGTGCCTTTTCTCTATAAGGAACAGCATCTCTGCCTTCCTGTTCACGGTGACCTTCGCTTGGTGTCCTCCTGGCCTCAGCAACCTGACAATTCTGTCGTGTCCCGGTGAGCACTTCATG
DLG2	-30	chr11	83984353	83984353	A	-	-	-	-	-	-	-	-	ACATTGTTTTAAGGAAGCAATAGTATCCCACAAAAGCTGATAATTCTCAGCCCGAGAAACACTTGGCCGTTGCATAGCGAAAGCTGGTAACACTCAAACTGAGCTCACAGAACCCAGTTGAAGAGGAAA(A>-)AAAAAAAAAAAAAAAAAAACCCTGCAGATCTGTTACATAAACTTCTTAATTAGATCTGCTACACAAACTG
DLG2	-27	chr11	83984350	83984353	AAAA	-	-	-	-	-	-	-	-	ACATTGTTTTAAGGAAGCAATAGTATCCCACAAAAGCTGATAATTCTCAGCCCGAGAAACACTTGGCCGTTGCATAGCGAAAGCTGGTAACACTCAAACTGAGCTCACAGAACCCAGTTGAAGAGG(AAAA>-)AAAAAAAAAAAAAAAAAAACCCTGCAGATCTGTTACATAAACTTCTTAATTAGATCTGCTACACAAACTG
TMED2	36	chr12	124069112	124069123	GGCGGCGGCGGC	-	-	rs76346687	-	-	-	-	-	TCCCTCGGCGGCTGCCGTGCCTCCCTTTACGTGGCAGCTGCGGGAGCCCGCCAATCCACTGCGCCCGCATCAGCCCCCACTGGTGGCGCAGGCGGAAGGGGCGGAGCTTAGGCGGCGGTGGCTGAGAAGGCAGCGG(GGCGGCGGCGGC>-)GGCGGCGGCGGCGGCTGTGGAGGCCGCAGTCCGGGTCCTGGCTTCGGCCTCA
TMED2	38	chr12	124069112	124069123	GGCGGCGGCGGC	-	-	rs76346687	-	-	-	-	-	TCCCTCGGCGGCTGCCGTGCCTCCCTTTACGTGGCAGCTGCGGGAGCCCGCCAATCCACTGCGCCCGCATCAGCCCCCACTGGTGGCGCAGGCGGAAGGGGCGGAGCTTAGGCGGCGGTGGCTGAGAAGGCAGCGG(GGCGGCGGCGGC>-)GGCGGCGGCGGCGGCTGTGGAGGCCGCAGTCCGGGTCCTGGCTTCGGCCTCA
TMED2	45	chr12	124069121	124069123	GGC	-	-	-	-	-	-	-	-	TCCCTCGGCGGCTGCCGTGCCTCCCTTTACGTGGCAGCTGCGGGAGCCCGCCAATCCACTGCGCCCGCATCAGCCCCCACTGGTGGCGCAGGCGGAAGGGGCGGAGCTTAGGCGGCGGTGGCTGAGAAGGCAGCGGGGCGGCGGC(GGC>-)GGCGGCGGCGGCGGCTGTGGAGGCCGCAGTCCGGGTCCTGGCTTCGGCCTCA
TMED2	47	chr12	124069121	124069123	GGC	-	-	-	-	-	-	-	-	TCCCTCGGCGGCTGCCGTGCCTCCCTTTACGTGGCAGCTGCGGGAGCCCGCCAATCCACTGCGCCCGCATCAGCCCCCACTGGTGGCGCAGGCGGAAGGGGCGGAGCTTAGGCGGCGGTGGCTGAGAAGGCAGCGGGGCGGCGGC(GGC>-)GGCGGCGGCGGCGGCTGTGGAGGCCGCAGTCCGGGTCCTGGCTTCGGCCTCA
*The base marked in red refers to the mutated base

## Sheet: B
Table S2B. Type of somatic core promoter mutations in simple repetitive sequences
Type	Ref.	Alt.	Repeat	#Carrier	Gene	Frequency in the studied samples*
Simple_repeat	-	CTCTCTCTCTCTCTCTCT	CTCTCTCTCTCTCTCTCT	2	PRRX1	0.026
A_repeat	AAAA	-	AAAA	2	DLG2	0.026
Simple_repeat	GGCGGCGGCGGC	-	GGCGGCGGCGGC	4	TMED2	0.052
C_repeat	CC	-	CC	4	ZNF559;ZNF559-ZNF177	0.052
*Frequency = Carriers/ Total cases (77 cases)

## Sheet: C
Table S2C. List of germline core promoter mutations in simple repetitive sequences
Gene	To TSS	Chr.	Start	End	Ref.	Alt.	COSMIC	dbSNP	1000G	ESP6500	ExAC	gnomAD	ClinVar	Sequence of core promoter containing variant*
SLC6A9	-35	chr1	44483047	44483048	AC	-	-	-	-	-	-	-	-	CTACCCGCTCCCCTGGCCCTGCCCCTCCGGCCAGTCCCCATGCAGCCCAGCACGGGTGCTCCGGAGCTGGAGTGGGGTGTGTGGGGTTTGTTGTGTTTTTCCCTTGTTCCCAGCAAGTAACTGGAACAACACAC(AC>-)ACACACACACACACACACACACACACACACACAGACTGGGGCAGAGCAGGCGAGAGGGTGGCTC
PDGFB	-35	chr22	39636949	39636950	CT	-	-	-	-	-	-	-	-	TCCTCAATGTGGGGAGGGGAAGACAAGACGTGGAGAGGTACTTACGAGGCCCATGATAAACATCTCACCATTCCTGCTCAGTCAGTCTCTCTCTCTCTCTCTCTCAGATGCGCACACACACACACACACACACT(CT>-)CTCTCTCTCTCTCTTCCTGGCTCTTGCACCAGATCCTCCAAATTCTGTTTGACCTGCCCTTGCA
SLC6A9	-33	chr1	44483045	44483048	ACAC	-	-	-	-	-	-	-	-	CTACCCGCTCCCCTGGCCCTGCCCCTCCGGCCAGTCCCCATGCAGCCCAGCACGGGTGCTCCGGAGCTGGAGTGGGGTGTGTGGGGTTTGTTGTGTTTTTCCCTTGTTCCCAGCAAGTAACTGGAACAACAC(ACAC>-)ACACACACACACACACACACACACACACACACAGACTGGGGCAGAGCAGGCGAGAGGGTGGCTC
LINC00473	62	chr6	166401466	166401466	-	GT	-	-	-	-	-	-	-	CTCTCTCTTTAGAACATGAGTGCTTGTGTGTGCGTGCG(->GT)TGTGTGTGTGTGTGTGTGTCCGAGTGCACTTCACATTTGGGGGTGCTTGTGCTCTCAGGAACGACTCTCCCGGCTGCCCGGAACTTAGAGAGTTTCCCTTTAAGCCGGAGATGCTGCTCGGACACCCCCCCGCGTCCAACAGGAGGCGATGACGTCTGTAGC
GLS	77	chr2	191745622	191745622	-	GCAGCAGCA	-	-	-	-	-	-	-	CAAAAGAGAGGTCGAGGATTTGAGCCAATCGCAGCGGGCGAAAGGGGCGGGCCGTCGGCGAGCGCTGAAGGTCTCTAGCCCTCCCCTGCGCTTTAGCCTCAGTGCGGAGCCTTAGGCGGAGCGAAGAGAACCGGTCGCGGCAATCCTAGCGCGCAGCAGCAGCAGCAGCAGCAGC(->GCAGCAGCA)AGCAGCAGCAGCAGCAGCAGCAGCA
TP53	95	chr17	7578715	7578717	TTT	-	-	-	-	-	-	-	-	TTT(->TTT)TTTTTTTTTTTTTTTGAGATAGGGTCTTGCTCTGTCACTCAGGCTGGAGCACAGTGGTGTGATCACAGCTCACTGCAGCCTCCATCTCCTGGCCTCAAGTGATCTTCCCACCTCAGCCTCCTAAGTGGCTGGGACTATAGGTGTGCACCACCATGCCTGGCTAATTTTTTGTATTTTTTTGTAGAGACGAGGTTTCA
TP53	95	chr17	7578714	7578717	TTTT	-	-	-	-	-	-	-	-	TT(->TTTT)TTTTTTTTTTTTTTTTGAGATAGGGTCTTGCTCTGTCACTCAGGCTGGAGCACAGTGGTGTGATCACAGCTCACTGCAGCCTCCATCTCCTGGCCTCAAGTGATCTTCCCACCTCAGCCTCCTAAGTGGCTGGGACTATAGGTGTGCACCACCATGCCTGGCTAATTTTTTGTATTTTTTTGTAGAGACGAGGTTTCA
TP53	95	chr17	7578713	7578717	TTTTT	-	-	-	-	-	-	-	-	T(->TTTTT)TTTTTTTTTTTTTTTTTGAGATAGGGTCTTGCTCTGTCACTCAGGCTGGAGCACAGTGGTGTGATCACAGCTCACTGCAGCCTCCATCTCCTGGCCTCAAGTGATCTTCCCACCTCAGCCTCCTAAGTGGCTGGGACTATAGGTGTGCACCACCATGCCTGGCTAATTTTTTGTATTTTTTTGTAGAGACGAGGTTTCA
TP53	95	chr17	7578712	7578717	TTTTTT	-	-	-	-	-	-	-	-	(->TTTTTT)TTTTTTTTTTTTTTTTTTGAGATAGGGTCTTGCTCTGTCACTCAGGCTGGAGCACAGTGGTGTGATCACAGCTCACTGCAGCCTCCATCTCCTGGCCTCAAGTGATCTTCCCACCTCAGCCTCCTAAGTGGCTGGGACTATAGGTGTGCACCACCATGCCTGGCTAATTTTTTGTATTTTTTTGTAGAGACGAGGTTTCA
*The base marked in red refers to the mutated base

## Sheet: D
Table S2D. Type of germline core promoter mutations in simple repetitive sequences
Type	Ref.	Alt.	Repeat	#Carrier	Gene	Frequency in the studied samples*
Simple_repeat	ACAC	-	ACAC	2	SLC6A9	0.026
Simple_repeat	-	GCAGCAGCA	GCAGCAGCA	3	GLS	0.026
Simple_repeat	-	GT	GT	3	LINC00473	0.039
T_repeat	TTTTTT	-	TTTTTT	9	TP53	0.117
Simple_repeat	CT	-	CT	6	PDGFB	0.078
*Frequency = Carriers/ Total cases (77 cases)
