# Supplementary material for: Core promoter mutation contributes to abnormal gene expression in bladder cancer
Source: BMC Cancer. 2022 Jan 15;22:68. doi: 10.1186/s12885-022-09178-z (PMC8761283; doi:10.1186/s12885-022-09178-z)
Supplement: Supplementary file 4 — Additional file 4: Table S3. Frequency of core promoter mutations in motifs. [file 12885_2022_9178_MOESM4_ESM.xlsx]

## Sheet: Sheet1
Table S3. Frequency of core promoter mutations in motifs
Motif	Somatic	Germline
MTE_box2	23	3
DPE	10	4
Inr	9	2
Ets	9	-
DTIE	6	1
E-Box	6	-
DCE_box3	5	4
BREd	5	3
TCT	4	1
BREu	3	-
DCE_box1	2	1
TATA box	2	1
MTE_box1	1	1
DCE_box2	1	-
SP1	-	-
TCF	-	-
XCPE1	-	-
Total	86	21
