# Supplementary material for: Core promoter mutation contributes to abnormal gene expression in bladder cancer
Source: BMC Cancer. 2022 Jan 15;22:68. doi: 10.1186/s12885-022-09178-z (PMC8761283; doi:10.1186/s12885-022-09178-z)
Supplement: Supplementary file 5 — Additional file 5: Table S4. Core promoter mutated genes with altered gene expression. [file 12885_2022_9178_MOESM5_ESM.xlsx]

## Sheet: Sheet1
Table S4. Core promoter mutated genes with altered gene expression*
Increased expression				Decreased expression
Gene	Altered expression	P-value		Gene	Altered expression	P-value
A. Somatic core promoter mutated genes
TERT	+7.5	2.19498e-07		CFD	-25.7	1.68406e-20
WDR66	+4.5	9.66988e-08		DLG2	-11.7	3.00335e-11
SVOPL	+2.1	0.00858151		PRKAR2B	-6.2	4.33156e-14
PDSS1	+1.8	2.46486e-06		PER3	-3.6	1.9444e-08
TPTE	+1.8	0.00398935		SLC24A4	-2.7	2.21173e-06
MRPL36	+1.8	3.16318e-06		SRSF12	-2.5	0.000263688
ADGRE2	+1.7	0.00141747		PRRX1	-2.3	0.00139091
AKR7L	+1.7	0.00125008
PDIA6	+1.7	5.895e-09
METTL6	+1.6	6.93496e-11
B. Germline core promoter mutated genes
SMUG1	+2.1	6.49785e-08		LINC00473	-9.4	2.11195e-06
				GAB2	-2.3	1.52767e-07
				NXN	-2.2	2.7152e-08
*P-value < 0.05 between tumor and adjacent normal samples
