# Supplementary material for: Core promoter mutation contributes to abnormal gene expression in bladder cancer
Source: BMC Cancer. 2022 Jan 15;22:68. doi: 10.1186/s12885-022-09178-z (PMC8761283; doi:10.1186/s12885-022-09178-z)
Supplement: Supplementary file 6 — Additional file 6: Table S5. A. Expression for the luciferase reporter assay-tested genes in human tissues. B. Expression of core promoter mutated genes in luciferase reporter assay. [file 12885_2022_9178_MOESM6_ESM.xlsx]

## Sheet: A
Table S5A. Expression for the luciferase reporter assay-tested genes in human tissues*
Gene	Urothelial cancer (FPKM)					Normal sample (pTPM)					Survival analysis**
	Median	Average	Maximum	Minimum		Median	Average	Maximum	Minimum		Best cut-off	P score	5-year survival high	5-year survival low
TERT	0.3	0.6	20.8	0		0	0	0	0		0.1	0.33	0.42	0.39
CDKN2D	8.7	10.3	87.9	2.2		13.1	14.3	20.6	9.3		6.22	0.14	0.43	0.35
LCE4A	0	0	7.8	0		0	0	0.4	0		-	-	-	-
KRTAP4-11	0	0	2	0		0	0	0	0		-	-	-	-
PRKAR2B	1.3	2.5	28.5	0.1		27.6	27.9	45.4	10.9		0.72	0.071	0.35	0.56
CLCNKB	0.1	0.2	25.3	0		0.1	0.1	0.4	0		0.15	0.051	0.32	0.44
CDA	2.6	11.3	280.8	0		4.6	4.4	8.5	2		1.22	0.0019	0.36	0.6
MRPL21	13.2	16.6	274.7	3.9		62.2	64.7	86.8	48.2		10.97	0.31	0.45	0.33
SLC9A1	16.9	20	79	3.8		26.6	30.8	63.1	8.2		27.5	0.012	0.56	0.38
SLC24A4	0	0	0.4	0		0.2	0.2	1.1	0		0.02	0.016	0.33	0.48
*FPKM: number Fragments Per Kilobase of exon per Million reads. pTPM: transcripts per million protein coding genes.
**Best cut-off refers to the expression value that yields maximal difference. 5-year survival high/low refers to the patients with higher/lower expression than the best cut-off.

## Sheet: B
Table S5B. Expression of core promoter mutated genes in luciferase reporter assay
Gene	Expression value		P-value	Fold change
	Mutant	Wild-type
TERT	15.4079	72.4336	6.4202e-06	-4.8
CLCNKB	62.4813	20.6826	0.00236519	+3.1
LCE4A	9.23005	74.7611	0.0145903	-8.0
SLC9A1	106.384	2.50584	0.0292845	+41.9
CDA	7.77467	88.4212	0.043299	-14.1
PRKAR2B	30.84	108.519	0.0722553	-5.4
MRPL21	50.4531	2.93245	0.110647	+37.7
KRTAP4-11	16.3508	8.83569	0.118296	+1.9
SLC24A4	32.5221	54.3833	0.245662	-1.8
CDKN2D	42.3319	50.608	0.65282	-1.2
