# Supplementary material for: Core promoter mutation contributes to abnormal gene expression in bladder cancer
Source: BMC Cancer. 2022 Jan 15;22:68. doi: 10.1186/s12885-022-09178-z (PMC8761283; doi:10.1186/s12885-022-09178-z)
Supplement: Supplementary file 7 — Additional file 7: Table S6. A. GO classification of somatic core promoter-mutated genes. B. GO classification of germline core promoter-mutated genes. [file 12885_2022_9178_MOESM7_ESM.xlsx]

## Sheet: A
Table S6A. GO classification of somatic core promoter-mutated genes
Group	Term	Description	Gene	LogP	Log(q-value)
1_Summary	regulation of transdifferentiation
1_Member	GO:1903618	regulation of transdifferentiation	TERT	-2.66174	0
1_Member	GO:1903620	positive regulation of transdifferentiation	TERT	-2.66174	0
1_Member	GO:1903704	negative regulation of production of siRNA involved in RNA interference	TERT	-2.36117	0
1_Member	GO:0001172	transcription, RNA-templated	TERT	-2.18555	0
1_Member	GO:0090065	regulation of production of siRNA involved in RNA interference	TERT	-2.18555	0
1_Member	GO:1900369	negative regulation of RNA interference	TERT	-2.18555	0
1_Member	GO:1904751	positive regulation of protein localization to nucleolus	TERT	-2.06107	0
1_Member	GO:1900368	regulation of RNA interference	TERT	-1.96463	0
1_Member	GO:0060290	transdifferentiation	TERT	-1.7619	0
1_Member	GO:1904749	regulation of protein localization to nucleolus	TERT	-1.7619	0
1_Member	GO:0030422	production of siRNA involved in RNA interference	TERT	-1.62499	0
1_Member	GO:0042635	positive regulation of hair cycle	TERT	-1.55337	0
1_Member	GO:0090399	replicative senescence	TERT	-1.52165	0
1_Member	GO:1902570	protein localization to nucleolus	TERT	-1.52165	0
1_Member	GO:0060253	negative regulation of glial cell proliferation	TERT	-1.49215	0
1_Member	GO:0070200	establishment of protein localization to telomere	TERT	-1.46458	0
1_Member	GO:0034762	regulation of transmembrane transport	CLCNKB,DLG2,SLC9A1,TERT	-1.43099	0
1_Member	GO:0016246	RNA interference	TERT	-1.36953	0
1_Member	GO:0051000	positive regulation of nitric-oxide synthase activity	TERT	-1.32906	0
1_Member	GO:0060149	negative regulation of posttranscriptional gene silencing	TERT	-1.31022	0
1_Member	GO:0060967	negative regulation of gene silencing by RNA	TERT	-1.31022	0
1_Member	GO:2000773	negative regulation of cellular senescence	TERT	-1.31022	0
2_Summary	positive regulation of calcium-mediated signaling
2_Member	GO:0050850	positive regulation of calcium-mediated signaling	P2RX5,SLC9A1	-2.39991	0
2_Member	GO:0086092	regulation of the force of heart contraction by cardiac conduction	SLC9A1	-2.36117	0
2_Member	GO:1903281	positive regulation of calcium:sodium antiporter activity	SLC9A1	-2.36117	0
2_Member	GO:1903279	regulation of calcium:sodium antiporter activity	SLC9A1	-2.18555	0
2_Member	GO:0098735	positive regulation of the force of heart contraction	SLC9A1	-1.96463	0
2_Member	GO:0006816	calcium ion transport	P2RX5,SLC9A1,SLC24A4,MICU2	-1.85523	0
2_Member	GO:0086036	regulation of cardiac muscle cell membrane potential	SLC9A1	-1.81943	0
2_Member	GO:0019932	second-messenger-mediated signaling	P2RX5,PRKAR2B,SLC9A1,ADGRE2	-1.75742	0
2_Member	GO:0070838	divalent metal ion transport	P2RX5,SLC9A1,SLC24A4,MICU2	-1.69945	0
2_Member	GO:0050848	regulation of calcium-mediated signaling	P2RX5,SLC9A1	-1.69544	0
2_Member	GO:0072511	divalent inorganic cation transport	P2RX5,SLC9A1,SLC24A4,MICU2	-1.68173	0
2_Member	GO:0019233	sensory perception of pain	DLG2,SLC9A1	-1.64818	0
2_Member	GO:0070417	cellular response to cold	SLC9A1	-1.62499	0
2_Member	GO:0045760	positive regulation of action potential	SLC9A1	-1.58767	0
2_Member	GO:0071257	cellular response to electrical stimulus	SLC9A1	-1.58767	0
2_Member	GO:0071468	cellular response to acidic pH	SLC9A1	-1.58767	0
2_Member	GO:0071872	cellular response to epinephrine stimulus	SLC9A1	-1.55337	0
2_Member	GO:0051928	positive regulation of calcium ion transport	P2RX5,SLC9A1	-1.53514	0
2_Member	GO:0070588	calcium ion transmembrane transport	SLC9A1,SLC24A4,MICU2	-1.52705	0
2_Member	GO:0001952	regulation of cell-matrix adhesion	ONECUT1,SLC9A1	-1.51575	0
2_Member	GO:0098656	anion transmembrane transport	CLCNKB,SLC9A1,SLC24A4	-1.51282	0
2_Member	GO:0036376	sodium ion export across plasma membrane	SLC9A1	-1.49215	0
2_Member	GO:0030214	hyaluronan catabolic process	SLC9A1	-1.46458	0
2_Member	GO:0070886	positive regulation of calcineurin-NFAT signaling cascade	SLC9A1	-1.46458	0
2_Member	GO:0071871	response to epinephrine	SLC9A1	-1.46458	0
2_Member	GO:0106058	positive regulation of calcineurin-mediated signaling	SLC9A1	-1.46458	0
2_Member	GO:2000651	positive regulation of sodium ion transmembrane transporter activity	SLC9A1	-1.46458	0
2_Member	GO:0006883	cellular sodium ion homeostasis	SLC9A1	-1.41436	0
2_Member	GO:0035994	response to muscle stretch	SLC9A1	-1.41436	0
2_Member	GO:0006875	cellular metal ion homeostasis	P2RX5,SLC9A1,SLC24A4,MICU2	-1.41023	0
2_Member	GO:0030011	maintenance of cell polarity	SLC9A1	-1.39134	0
2_Member	GO:0098719	sodium ion import across plasma membrane	SLC9A1	-1.39134	0
2_Member	GO:1902307	positive regulation of sodium ion transmembrane transport	SLC9A1	-1.3488	0
2_Member	GO:0035590	purinergic nucleotide receptor signaling pathway	P2RX5	-1.32906	0
2_Member	GO:0071467	cellular response to pH	SLC9A1	-1.32906	0
3_Summary	tRNA wobble base 5-methoxycarbonylmethyl-2-thiouridinylation
3_Member	GO:0002926	tRNA wobble base 5-methoxycarbonylmethyl-2-thiouridinylation	ELP3	-2.36117	0
3_Member	GO:0006400	tRNA modification	ELP3,METTL6	-1.79057	0
3_Member	GO:0008033	tRNA processing	ELP3,METTL6	-1.48454	0
3_Member	GO:0002098	tRNA wobble uridine modification	ELP3	-1.41436	0
3_Member	GO:0002097	tRNA wobble base modification	ELP3	-1.32906	0
4_Summary	cytosine metabolic process
4_Member	GO:0019858	cytosine metabolic process	CDA	-2.36117	0
4_Member	GO:0008655	pyrimidine-containing compound salvage	CDA	-1.62499	0
4_Member	GO:0043097	pyrimidine nucleoside salvage	CDA	-1.62499	0
4_Member	GO:0006216	cytidine catabolic process	CDA	-1.58767	0
4_Member	GO:0009972	cytidine deamination	CDA	-1.58767	0
4_Member	GO:0046087	cytidine metabolic process	CDA	-1.58767	0
4_Member	GO:0046133	pyrimidine ribonucleoside catabolic process	CDA	-1.49215	0
4_Member	GO:0043174	nucleoside salvage	CDA	-1.46458	0
4_Member	GO:0006206	pyrimidine nucleobase metabolic process	CDA	-1.3488	0
5_Summary	retrograde axonal protein transport
5_Member	GO:0099642	retrograde axonal protein transport	DLG2	-2.36117	0
5_Member	GO:0099562	maintenance of postsynaptic density structure	DLG2	-2.06107	0
5_Member	GO:0098880	maintenance of postsynaptic specialization structure	DLG2	-1.88591	0
5_Member	GO:0009119	ribonucleoside metabolic process	CDA,DLG2	-1.73721	0
5_Member	GO:0099641	anterograde axonal protein transport	DLG2	-1.71121	0
5_Member	GO:0046710	GDP metabolic process	DLG2	-1.66592	0
5_Member	GO:0035865	cellular response to potassium ion	DLG2	-1.62499	0
5_Member	GO:1905383	protein localization to presynapse	DLG2	-1.62499	0
5_Member	GO:0099640	axo-dendritic protein transport	DLG2	-1.58767	0
5_Member	GO:0099633	protein localization to postsynaptic specialization membrane	DLG2	-1.55337	0
5_Member	GO:0099645	neurotransmitter receptor localization to postsynaptic specialization membrane	DLG2	-1.55337	0
5_Member	GO:0009116	nucleoside metabolic process	CDA,DLG2	-1.54836	0
5_Member	GO:0046037	GMP metabolic process	DLG2	-1.49215	0
5_Member	GO:0098840	protein transport along microtubule	DLG2	-1.49215	0
5_Member	GO:0099118	microtubule-based protein transport	DLG2	-1.49215	0
5_Member	GO:0035864	response to potassium ion	DLG2	-1.46458	0
5_Member	GO:0099558	maintenance of synapse structure	DLG2	-1.43872	0
5_Member	GO:1901657	glycosyl compound metabolic process	CDA,DLG2	-1.39832	0
5_Member	GO:0008090	retrograde axonal transport	DLG2	-1.36953	0
6_Summary	positive regulation of DNA repair by transcription from RNA polymerase II promoter
6_Member	GO:0100026	positive regulation of DNA repair by transcription from RNA polymerase II promoter	PRRX1	-2.36117	0
6_Member	GO:0048664	neuron fate determination	PRRX1	-1.7619	0
6_Member	GO:0042474	middle ear morphogenesis	PRRX1	-1.36953	0
6_Member	GO:0097150	neuronal stem cell population maintenance	PRRX1	-1.31022	0
7_Summary	response to clozapine
7_Member	GO:0097338	response to clozapine	PRKAR2B	-2.18555	0
7_Member	GO:0097332	response to antipsychotic drug	PRKAR2B	-2.06107	0
7_Member	GO:1901990	regulation of mitotic cell cycle phase transition	CDKN2D,PRKAR2B,RAD17,TERT	-1.78273	0
7_Member	GO:0048102	autophagic cell death	CDKN2D	-1.7619	0
7_Member	GO:1901987	regulation of cell cycle phase transition	CDKN2D,PRKAR2B,RAD17,TERT	-1.66717	0
7_Member	GO:2000480	negative regulation of cAMP-dependent protein kinase activity	PRKAR2B	-1.62499	0
7_Member	GO:0034199	activation of protein kinase A activity	PRKAR2B	-1.41436	0
7_Member	GO:0071901	negative regulation of protein serine/threonine kinase activity	CDKN2D,PRKAR2B	-1.38226	0
7_Member	GO:0044772	mitotic cell cycle phase transition	CDKN2D,PRKAR2B,RAD17,TERT	-1.37432	0
7_Member	GO:0045936	negative regulation of phosphate metabolic process	CDA,CDKN2D,DLG2,PRKAR2B	-1.36992	0
7_Member	GO:0010563	negative regulation of phosphorus metabolic process	CDA,CDKN2D,DLG2,PRKAR2B	-1.36773	0
7_Member	GO:2000479	regulation of cAMP-dependent protein kinase activity	PRKAR2B	-1.32906	0
8_Summary	protein-containing complex disassembly
8_Member	GO:0032984	protein-containing complex disassembly	ATXN7,MRPL36,GRWD1,MRPL21	-2.1798	0
8_Member	GO:0043624	cellular protein complex disassembly	ATXN7,MRPL36,MRPL21	-1.88287	0
8_Member	GO:0070125	mitochondrial translational elongation	MRPL36,MRPL21	-1.79057	0
8_Member	GO:0070126	mitochondrial translational termination	MRPL36,MRPL21	-1.79057	0
8_Member	GO:0006415	translational termination	MRPL36,MRPL21	-1.65585	0
8_Member	GO:0032543	mitochondrial translation	MRPL36,MRPL21	-1.45463	0
8_Member	GO:0006414	translational elongation	MRPL36,MRPL21	-1.44879	0
8_Member	GO:0022411	cellular component disassembly	ATXN7,MRPL36,GRWD1,MRPL21	-1.438	0
9_Summary	negative regulation of mitochondrial calcium ion concentration
9_Member	GO:0051562	negative regulation of mitochondrial calcium ion concentration	MICU2	-2.06107	0
9_Member	GO:0051561	positive regulation of mitochondrial calcium ion concentration	MICU2	-1.62499	0
9_Member	GO:0036444	calcium import into the mitochondrion	MICU2	-1.58767	0
10_Summary	response to nutrient
10_Member	GO:0007584	response to nutrient	CDKN2D,DAD1,P2RX5	-1.91427	0
11_Summary	detection of virus
11_Member	GO:0009597	detection of virus	ZCCHC3	-1.88591	0
11_Member	GO:1900246	positive regulation of RIG-I signaling pathway	ZCCHC3	-1.71121	0
11_Member	GO:0071360	cellular response to exogenous dsRNA	ZCCHC3	-1.43872	0
11_Member	GO:0039535	regulation of RIG-I signaling pathway	ZCCHC3	-1.39134	0
11_Member	GO:0039531	regulation of viral-induced cytoplasmic pattern recognition receptor signaling pathway	ZCCHC3	-1.32906	0
11_Member	GO:0071359	cellular response to dsRNA	ZCCHC3	-1.32906	0
12_Summary	mitochondrial acetyl-CoA biosynthetic process from pyruvate
12_Member	GO:0061732	mitochondrial acetyl-CoA biosynthetic process from pyruvate	PDHX	-1.88591	0
12_Member	GO:0006086	acetyl-CoA biosynthetic process from pyruvate	PDHX	-1.46458	0
12_Member	GO:0006085	acetyl-CoA biosynthetic process	PDHX	-1.32906	0
13_Summary	COPI-coated vesicle budding
13_Member	GO:0035964	COPI-coated vesicle budding	TMED2	-1.88591	0
13_Member	GO:0048200	Golgi transport vesicle coating	TMED2	-1.88591	0
13_Member	GO:0048205	COPI coating of Golgi vesicle	TMED2	-1.88591	0
13_Member	GO:0032525	somite rostral/caudal axis specification	TMED2	-1.58767	0
13_Member	GO:0036342	post-anal tail morphogenesis	TMED2	-1.39134	0
13_Member	GO:0060716	labyrinthine layer blood vessel development	TMED2	-1.3488	0
14_Summary	PML body organization
14_Member	GO:0030578	PML body organization	SUMO1P1	-1.81943	0
14_Member	GO:0006997	nucleus organization	ATXN7,SUMO1P1	-1.44879	0
14_Member	GO:0030575	nuclear body organization	SUMO1P1	-1.43872	0
15_Summary	cellular response to gonadotropin-releasing hormone
15_Member	GO:0097211	cellular response to gonadotropin-releasing hormone	GNRHR2	-1.81943	0
15_Member	GO:0097210	response to gonadotropin-releasing hormone	GNRHR2	-1.7619	0
15_Member	GO:0071375	cellular response to peptide hormone stimulus	PRKAR2B,SLC9A1,GNRHR2	-1.44477	0
16_Summary	mitotic DNA replication checkpoint
16_Member	GO:0033314	mitotic DNA replication checkpoint	RAD17	-1.66592	0
16_Member	GO:0000076	DNA replication checkpoint	RAD17	-1.43872	0
17_Summary	blastocyst development
17_Member	GO:0001824	blastocyst development	DAD1,HOPX	-1.66361	0
17_Member	GO:0001829	trophectodermal cell differentiation	HOPX	-1.49215	0
17_Member	GO:0051131	chaperone-mediated protein complex assembly	HOPX	-1.32906	0
18_Summary	regulation of protein stability
18_Member	GO:0031647	regulation of protein stability	DAD1,TERT,PER3	-1.56361	0
18_Member	GO:0045187	regulation of circadian sleep/wake cycle, sleep	PER3	-1.41436	0
18_Member	GO:0042749	regulation of circadian sleep/wake cycle	PER3	-1.32906	0
18_Member	GO:0050802	circadian sleep/wake cycle, sleep	PER3	-1.32906	0
19_Summary	negative regulation of protein localization to cell surface
19_Member	GO:2000009	negative regulation of protein localization to cell surface	LEPROTL1	-1.55337	0
19_Member	GO:0032511	late endosome to vacuole transport via multivesicular body sorting pathway	LEPROTL1	-1.43872	0
20_Summary	complement activation, alternative pathway
20_Member	GO:0006957	complement activation, alternative pathway	CFD	-1.43872	0

## Sheet: B
Table S6B. GO classification of germline core promoter-mutated genes
Group	Term	Description	Gene	LogP	Log(q-value)
1_Summary	positive regulation of intracellular transport
1_Member	GO:0032388	positive regulation of intracellular transport	ANXA2,TP53,EDEM1,GAB2	-4.64565	-0.755557
1_Member	GO:0032386	regulation of intracellular transport	ANXA2,TP53,EDEM1,GAB2	-3.52051	-0.579401
1_Member	GO:0060348	bone development	ANXA2,NAB1,TP53	-3.33691	-0.579401
1_Member	GO:0044033	multi-organism metabolic process	ANXA2	-3.12485	-0.579401
1_Member	GO:0044035	multi-organism catabolic process	ANXA2	-3.12485	-0.579401
1_Member	GO:0044115	development of symbiont involved in interaction with host	ANXA2	-3.12485	-0.579401
1_Member	GO:0044145	modulation of development of symbiont involved in interaction with host	ANXA2	-3.12485	-0.579401
1_Member	GO:0044147	negative regulation of development of symbiont involved in interaction with host	ANXA2	-3.12485	-0.579401
1_Member	GO:0052214	metabolism of substance in other organism involved in symbiotic interaction	ANXA2	-3.12485	-0.579401
1_Member	GO:0052227	catabolism of substance in other organism involved in symbiotic interaction	ANXA2	-3.12485	-0.579401
1_Member	GO:0052229	metabolism of macromolecule in other organism involved in symbiotic interaction	ANXA2	-3.12485	-0.579401
1_Member	GO:0052360	catabolism by host of symbiont macromolecule	ANXA2	-3.12485	-0.579401
1_Member	GO:0052361	catabolism by organism of macromolecule in other organism involved in symbiotic interaction	ANXA2	-3.12485	-0.579401
1_Member	GO:0052362	catabolism by host of symbiont protein	ANXA2	-3.12485	-0.579401
1_Member	GO:0052363	catabolism by organism of protein in other organism involved in symbiotic interaction	ANXA2	-3.12485	-0.579401
1_Member	GO:0052364	catabolism by host of substance in symbiont	ANXA2	-3.12485	-0.579401
1_Member	GO:0052416	metabolism by host of symbiont macromolecule	ANXA2	-3.12485	-0.579401
1_Member	GO:0052417	metabolism by host of symbiont protein	ANXA2	-3.12485	-0.579401
1_Member	GO:0052418	metabolism by organism of protein in other organism involved in symbiotic interaction	ANXA2	-3.12485	-0.579401
1_Member	GO:0052419	metabolism by host of substance in symbiont	ANXA2	-3.12485	-0.579401
1_Member	GO:1905597	positive regulation of low-density lipoprotein particle receptor binding	ANXA2	-3.12485	-0.579401
1_Member	GO:1905599	positive regulation of low-density lipoprotein receptor activity	ANXA2	-3.12485	-0.579401
1_Member	GO:0032804	negative regulation of low-density lipoprotein particle receptor catabolic process	ANXA2	-2.82397	-0.438227
1_Member	GO:0044111	development involved in symbiotic interaction	ANXA2	-2.82397	-0.438227
1_Member	GO:1905581	positive regulation of low-density lipoprotein particle clearance	ANXA2	-2.82397	-0.438227
1_Member	GO:1905602	positive regulation of receptor-mediated endocytosis involved in cholesterol transport	ANXA2	-2.82397	-0.438227
1_Member	GO:0002366	leukocyte activation involved in immune response	ANXA2,PRSS3,TP53,GAB2	-2.74141	-0.40362
1_Member	GO:0002263	cell activation involved in immune response	ANXA2,PRSS3,TP53,GAB2	-2.73259	-0.40362
1_Member	GO:2000645	negative regulation of receptor catabolic process	ANXA2	-2.64803	-0.40362
1_Member	GO:0030316	osteoclast differentiation	ANXA2,GAB2	-2.61274	-0.400141
1_Member	GO:0045055	regulated exocytosis	ANXA2,PDGFB,PRSS3,GAB2	-2.57452	-0.400141
1_Member	GO:0032379	positive regulation of intracellular lipid transport	ANXA2	-2.52325	-0.400141
1_Member	GO:0032382	positive regulation of intracellular sterol transport	ANXA2	-2.52325	-0.400141
1_Member	GO:0032385	positive regulation of intracellular cholesterol transport	ANXA2	-2.52325	-0.400141
1_Member	GO:1905595	regulation of low-density lipoprotein particle receptor binding	ANXA2	-2.52325	-0.400141
1_Member	GO:0032803	regulation of low-density lipoprotein particle receptor catabolic process	ANXA2	-2.34747	-0.35021
1_Member	GO:0052405	negative regulation by host of symbiont molecular function	ANXA2	-2.34747	-0.35021
1_Member	GO:1905600	regulation of receptor-mediated endocytosis involved in cholesterol transport	ANXA2	-2.34747	-0.35021
1_Member	GO:0052428	modulation by host of symbiont molecular function	ANXA2	-2.28068	-0.31755
1_Member	GO:0044362	negative regulation of molecular function in other organism	ANXA2	-2.22284	-0.300646
1_Member	GO:0052204	negative regulation of molecular function in other organism involved in symbiotic interaction	ANXA2	-2.22284	-0.300646
1_Member	GO:0090118	receptor-mediated endocytosis involved in cholesterol transport	ANXA2	-2.22284	-0.300646
1_Member	GO:0001501	skeletal system development	ANXA2,NAB1,TP53	-2.18691	-0.273902
1_Member	GO:0044359	modulation of molecular function in other organism	ANXA2	-2.17184	-0.273902
1_Member	GO:0052205	modulation of molecular function in other organism involved in symbiotic interaction	ANXA2	-2.17184	-0.273902
1_Member	GO:1900122	positive regulation of receptor binding	ANXA2	-2.17184	-0.273902
1_Member	GO:0002521	leukocyte differentiation	ANXA2,TP53,GAB2	-2.13711	-0.25392
1_Member	GO:0043299	leukocyte degranulation	ANXA2,PRSS3,GAB2	-2.13711	-0.25392
1_Member	GO:0010986	positive regulation of lipoprotein particle clearance	ANXA2	-2.12624	-0.25392
1_Member	GO:0032377	regulation of intracellular lipid transport	ANXA2	-2.12624	-0.25392
1_Member	GO:0032380	regulation of intracellular sterol transport	ANXA2	-2.12624	-0.25392
1_Member	GO:0032383	regulation of intracellular cholesterol transport	ANXA2	-2.12624	-0.25392
1_Member	GO:2000644	regulation of receptor catabolic process	ANXA2	-2.12624	-0.25392
1_Member	GO:0002275	myeloid cell activation involved in immune response	ANXA2,PRSS3,GAB2	-2.11087	-0.240594
1_Member	GO:0002444	myeloid leukocyte mediated immunity	ANXA2,PRSS3,GAB2	-2.09799	-0.234502
1_Member	GO:0001765	membrane raft assembly	ANXA2	-2.04737	-0.219781
1_Member	GO:0031340	positive regulation of vesicle fusion	ANXA2	-2.04737	-0.219781
1_Member	GO:0044090	positive regulation of vacuole organization	ANXA2	-2.04737	-0.219781
1_Member	GO:0001921	positive regulation of receptor recycling	ANXA2	-1.98073	-0.206958
1_Member	GO:0032802	low-density lipoprotein particle receptor catabolic process	ANXA2	-1.98073	-0.206958
1_Member	GO:0002573	myeloid leukocyte differentiation	ANXA2,GAB2	-1.96635	-0.197441
1_Member	GO:0002274	myeloid leukocyte activation	ANXA2,PRSS3,GAB2	-1.89101	-0.173799
1_Member	GO:0036035	osteoclast development	ANXA2	-1.87221	-0.16351
1_Member	GO:0010988	regulation of low-density lipoprotein particle clearance	ANXA2	-1.82676	-0.13596
1_Member	GO:0001919	regulation of receptor recycling	ANXA2	-1.76653	-0.115646
1_Member	GO:0032799	low-density lipoprotein receptor particle metabolic process	ANXA2	-1.76653	-0.115646
1_Member	GO:0031330	negative regulation of cellular catabolic process	ANXA2,TP53	-1.73355	-0.098995
1_Member	GO:0032366	intracellular sterol transport	ANXA2	-1.73063	-0.098995
1_Member	GO:0032367	intracellular cholesterol transport	ANXA2	-1.73063	-0.098995
1_Member	GO:0031579	membrane raft organization	ANXA2	-1.71375	-0.0979652
1_Member	GO:0042730	fibrinolysis	ANXA2	-1.71375	-0.0979652
1_Member	GO:1900120	regulation of receptor binding	ANXA2	-1.69751	-0.093247
1_Member	GO:0097066	response to thyroid hormone	ANXA2	-1.68187	-0.0863594
1_Member	GO:0032373	positive regulation of sterol transport	ANXA2	-1.66679	-0.0861779
1_Member	GO:0032376	positive regulation of cholesterol transport	ANXA2	-1.66679	-0.0861779
1_Member	GO:0031338	regulation of vesicle fusion	ANXA2	-1.63813	-0.0719329
1_Member	GO:0009895	negative regulation of catabolic process	ANXA2,TP53	-1.61264	-0.0609928
1_Member	GO:0010984	regulation of lipoprotein particle clearance	ANXA2	-1.61129	-0.0609928
1_Member	GO:0001881	receptor recycling	ANXA2	-1.59848	-0.0578339
1_Member	GO:0032801	receptor catabolic process	ANXA2	-1.58605	-0.053906
1_Member	GO:0098751	bone cell development	ANXA2	-1.58605	-0.053906
1_Member	GO:0071709	membrane assembly	ANXA2	-1.57397	-0.0483292
1_Member	GO:0032365	intracellular lipid transport	ANXA2	-1.51826	-0.021168
1_Member	GO:0044091	membrane biogenesis	ANXA2	-1.51826	-0.021168
1_Member	GO:0034383	low-density lipoprotein particle clearance	ANXA2	-1.50795	-0.0168594
1_Member	GO:0045861	negative regulation of proteolysis	ANXA2,TP53	-1.49789	-0.0143919
1_Member	GO:0035722	interleukin-12-mediated signaling pathway	ANXA2	-1.45987	0
1_Member	GO:0044088	regulation of vacuole organization	ANXA2	-1.45987	0
1_Member	GO:0071349	cellular response to interleukin-12	ANXA2	-1.44208	0
1_Member	GO:0070671	response to interleukin-12	ANXA2	-1.43346	0
1_Member	GO:0048260	positive regulation of receptor-mediated endocytosis	ANXA2	-1.40862	0
1_Member	GO:0030199	collagen fibril organization	ANXA2	-1.39284	0
1_Member	GO:0030099	myeloid cell differentiation	ANXA2,GAB2	-1.38407	0
1_Member	GO:0052548	regulation of endopeptidase activity	ANXA2,RPS3	-1.37685	0
1_Member	GO:0052547	regulation of peptidase activity	ANXA2,RPS3	-1.3216	0
1_Member	GO:0051346	negative regulation of hydrolase activity	ANXA2,TP53	-1.31171	0
1_Member	GO:0034381	plasma lipoprotein particle clearance	ANXA2	-1.3027	0
2_Summary	regulation of fibroblast proliferation
2_Member	GO:0048145	regulation of fibroblast proliferation	ANXA2,PDGFB,TP53	-4.49268	-0.755557
2_Member	GO:0048144	fibroblast proliferation	ANXA2,PDGFB,TP53	-4.47709	-0.755557
2_Member	GO:0030195	negative regulation of blood coagulation	ANXA2,PDGFB	-3.19216	-0.579401
2_Member	GO:0048146	positive regulation of fibroblast proliferation	ANXA2,PDGFB	-3.17498	-0.579401
2_Member	GO:1900047	negative regulation of hemostasis	ANXA2,PDGFB	-3.17498	-0.579401
2_Member	GO:0072255	metanephric glomerular mesangial cell development	PDGFB	-3.12485	-0.579401
2_Member	GO:0050819	negative regulation of coagulation	ANXA2,PDGFB	-3.10955	-0.573649
2_Member	GO:0010638	positive regulation of organelle organization	ANXA2,PDGFB,RPS3,TP53	-2.92508	-0.438227
2_Member	GO:0010512	negative regulation of phosphatidylinositol biosynthetic process	PDGFB	-2.82397	-0.438227
2_Member	GO:0071505	response to mycophenolic acid	PDGFB	-2.82397	-0.438227
2_Member	GO:0071506	cellular response to mycophenolic acid	PDGFB	-2.82397	-0.438227
2_Member	GO:0072209	metanephric mesangial cell differentiation	PDGFB	-2.82397	-0.438227
2_Member	GO:0072254	metanephric glomerular mesangial cell differentiation	PDGFB	-2.82397	-0.438227
2_Member	GO:0061045	negative regulation of wound healing	ANXA2,PDGFB	-2.77583	-0.40362
2_Member	GO:0030193	regulation of blood coagulation	ANXA2,PDGFB	-2.7653	-0.40362
2_Member	GO:1900046	regulation of hemostasis	ANXA2,PDGFB	-2.75491	-0.40362
2_Member	GO:0050818	regulation of coagulation	ANXA2,PDGFB	-2.70478	-0.40362
2_Member	GO:0035793	positive regulation of metanephric mesenchymal cell migration by platelet-derived growth factor receptor-beta signaling pathway	PDGFB	-2.64803	-0.40362
2_Member	GO:1900238	regulation of metanephric mesenchymal cell migration by platelet-derived growth factor receptor-beta signaling pathway	PDGFB	-2.64803	-0.40362
2_Member	GO:1905176	positive regulation of vascular smooth muscle cell dedifferentiation	PDGFB	-2.64803	-0.40362
2_Member	GO:2000591	positive regulation of metanephric mesenchymal cell migration	PDGFB	-2.64803	-0.40362
2_Member	GO:1903035	negative regulation of response to wounding	ANXA2,PDGFB	-2.63035	-0.400141
2_Member	GO:0003104	positive regulation of glomerular filtration	PDGFB	-2.52325	-0.400141
2_Member	GO:0035788	cell migration involved in metanephros development	PDGFB	-2.52325	-0.400141
2_Member	GO:0035789	metanephric mesenchymal cell migration	PDGFB	-2.52325	-0.400141
2_Member	GO:0036146	cellular response to mycotoxin	PDGFB	-2.52325	-0.400141
2_Member	GO:1900127	positive regulation of hyaluronan biosynthetic process	PDGFB	-2.52325	-0.400141
2_Member	GO:2000589	regulation of metanephric mesenchymal cell migration	PDGFB	-2.52325	-0.400141
2_Member	GO:0035787	cell migration involved in kidney development	PDGFB	-2.4265	-0.370854
2_Member	GO:0072144	glomerular mesangial cell development	PDGFB	-2.4265	-0.370854
2_Member	GO:0072223	metanephric glomerular mesangium development	PDGFB	-2.4265	-0.370854
2_Member	GO:0072008	glomerular mesangial cell differentiation	PDGFB	-2.34747	-0.35021
2_Member	GO:0072126	positive regulation of glomerular mesangial cell proliferation	PDGFB	-2.34747	-0.35021
2_Member	GO:0072143	mesangial cell development	PDGFB	-2.34747	-0.35021
2_Member	GO:0090678	cell dedifferentiation involved in phenotypic switching	PDGFB	-2.34747	-0.35021
2_Member	GO:1900241	positive regulation of phenotypic switching	PDGFB	-2.34747	-0.35021
2_Member	GO:1905174	regulation of vascular smooth muscle cell dedifferentiation	PDGFB	-2.34747	-0.35021
2_Member	GO:1990936	vascular smooth muscle cell dedifferentiation	PDGFB	-2.34747	-0.35021
2_Member	GO:0010046	response to mycotoxin	PDGFB	-2.28068	-0.31755
2_Member	GO:0038001	paracrine signaling	PDGFB	-2.28068	-0.31755
2_Member	GO:0071072	negative regulation of phospholipid biosynthetic process	PDGFB	-2.28068	-0.31755
2_Member	GO:0072007	mesangial cell differentiation	PDGFB	-2.28068	-0.31755
2_Member	GO:0010511	regulation of phosphatidylinositol biosynthetic process	PDGFB	-2.22284	-0.300646
2_Member	GO:0035655	interleukin-18-mediated signaling pathway	PDGFB	-2.22284	-0.300646
2_Member	GO:0071351	cellular response to interleukin-18	PDGFB	-2.22284	-0.300646
2_Member	GO:0072239	metanephric glomerulus vasculature development	PDGFB	-2.22284	-0.300646
2_Member	GO:1900125	regulation of hyaluronan biosynthetic process	PDGFB	-2.22284	-0.300646
2_Member	GO:1901724	positive regulation of cell proliferation involved in kidney development	PDGFB	-2.22284	-0.300646
2_Member	GO:1904238	pericyte cell differentiation	PDGFB	-2.22284	-0.300646
2_Member	GO:0061041	regulation of wound healing	ANXA2,PDGFB	-2.17153	-0.273902
2_Member	GO:0003093	regulation of glomerular filtration	PDGFB	-2.085	-0.234502
2_Member	GO:0070673	response to interleukin-18	PDGFB	-2.085	-0.234502
2_Member	GO:0072124	regulation of glomerular mesangial cell proliferation	PDGFB	-2.085	-0.234502
2_Member	GO:0090193	positive regulation of glomerulus development	PDGFB	-2.085	-0.234502
2_Member	GO:0043696	dedifferentiation	PDGFB	-2.04737	-0.219781
2_Member	GO:0043697	cell dedifferentiation	PDGFB	-2.04737	-0.219781
2_Member	GO:0072110	glomerular mesangial cell proliferation	PDGFB	-2.04737	-0.219781
2_Member	GO:1903034	regulation of response to wounding	ANXA2,PDGFB	-2.02339	-0.206958
2_Member	GO:0090677	reversible differentiation	PDGFB	-2.01276	-0.206958
2_Member	GO:0030213	hyaluronan biosynthetic process	PDGFB	-1.98073	-0.206958
2_Member	GO:0035791	platelet-derived growth factor receptor-beta signaling pathway	PDGFB	-1.98073	-0.206958
2_Member	GO:0072216	positive regulation of metanephros development	PDGFB	-1.98073	-0.206958
2_Member	GO:1900239	regulation of phenotypic switching	PDGFB	-1.98073	-0.206958
2_Member	GO:1902894	negative regulation of pri-miRNA transcription by RNA polymerase II	PDGFB	-1.98073	-0.206958
2_Member	GO:1903726	negative regulation of phospholipid metabolic process	PDGFB	-1.98073	-0.206958
2_Member	GO:1905064	negative regulation of vascular smooth muscle cell differentiation	PDGFB	-1.98073	-0.206958
2_Member	GO:0043393	regulation of protein binding	ANXA2,PDGFB	-1.96242	-0.195131
2_Member	GO:1901722	regulation of cell proliferation involved in kidney development	PDGFB	-1.95093	-0.190019
2_Member	GO:0001977	renal system process involved in regulation of blood volume	PDGFB	-1.92305	-0.179239
2_Member	GO:0072224	metanephric glomerulus development	PDGFB	-1.92305	-0.179239
2_Member	GO:0090192	regulation of glomerulus development	PDGFB	-1.92305	-0.179239
2_Member	GO:0036166	phenotypic switching	PDGFB	-1.89688	-0.176787
2_Member	GO:0072109	glomerular mesangium development	PDGFB	-1.89688	-0.176787
2_Member	GO:0010544	negative regulation of platelet activation	PDGFB	-1.84888	-0.152653
2_Member	GO:0071071	regulation of phospholipid biosynthetic process	PDGFB	-1.82676	-0.13596
2_Member	GO:0090280	positive regulation of calcium ion import	PDGFB	-1.80573	-0.124266
2_Member	GO:0009235	cobalamin metabolic process	PRSS3	-1.78568	-0.11628
2_Member	GO:0072111	cell proliferation involved in kidney development	PDGFB	-1.78568	-0.11628
2_Member	GO:0003094	glomerular filtration	PDGFB	-1.76653	-0.115646
2_Member	GO:0051151	negative regulation of smooth muscle cell differentiation	PDGFB	-1.76653	-0.115646
2_Member	GO:0072215	regulation of metanephros development	PDGFB	-1.76653	-0.115646
2_Member	GO:0097205	renal filtration	PDGFB	-1.7482	-0.104637
2_Member	GO:0003071	renal system process involved in regulation of systemic arterial blood pressure	PDGFB	-1.73063	-0.098995
2_Member	GO:0072202	cell differentiation involved in metanephros development	PDGFB	-1.71375	-0.0979652
2_Member	GO:1904754	positive regulation of vascular associated smooth muscle cell migration	PDGFB	-1.71375	-0.0979652
2_Member	GO:0043542	endothelial cell migration	PDGFB,PRSS3	-1.71342	-0.0979652
2_Member	GO:0031954	positive regulation of protein autophosphorylation	PDGFB	-1.69751	-0.093247
2_Member	GO:0072012	glomerulus vasculature development	PDGFB	-1.69751	-0.093247
2_Member	GO:0001568	blood vessel development	ANXA2,PDGFB,AIMP1	-1.68485	-0.0863594
2_Member	GO:1905063	regulation of vascular smooth muscle cell differentiation	PDGFB	-1.68187	-0.0863594
2_Member	GO:0061437	renal system vasculature development	PDGFB	-1.66679	-0.0861779
2_Member	GO:0061440	kidney vasculature development	PDGFB	-1.66679	-0.0861779
2_Member	GO:0045737	positive regulation of cyclin-dependent protein serine/threonine kinase activity	PDGFB	-1.63813	-0.0719329
2_Member	GO:0043552	positive regulation of phosphatidylinositol 3-kinase activity	PDGFB	-1.61129	-0.0609928
2_Member	GO:0070528	protein kinase C signaling	PDGFB	-1.61129	-0.0609928
2_Member	GO:0032148	activation of protein kinase B activity	PDGFB	-1.59848	-0.0578339
2_Member	GO:0098801	regulation of renal system process	PDGFB	-1.58605	-0.053906
2_Member	GO:1904031	positive regulation of cyclin-dependent protein kinase activity	PDGFB	-1.58605	-0.053906
2_Member	GO:0010543	regulation of platelet activation	PDGFB	-1.57397	-0.0483292
2_Member	GO:0007596	blood coagulation	ANXA2,PDGFB	-1.56691	-0.0440339
2_Member	GO:0030212	hyaluronan metabolic process	PDGFB	-1.56222	-0.0429916
2_Member	GO:0090218	positive regulation of lipid kinase activity	PDGFB	-1.56222	-0.0429916
2_Member	GO:0007599	hemostasis	ANXA2,PDGFB	-1.55533	-0.0396654
2_Member	GO:0050817	coagulation	ANXA2,PDGFB	-1.55304	-0.0396654
2_Member	GO:0032885	regulation of polysaccharide biosynthetic process	PDGFB	-1.55079	-0.0396654
2_Member	GO:0035886	vascular smooth muscle cell differentiation	PDGFB	-1.53967	-0.033857
2_Member	GO:0072210	metanephric nephron development	PDGFB	-1.52883	-0.0265257
2_Member	GO:0090184	positive regulation of kidney development	PDGFB	-1.52883	-0.0265257
2_Member	GO:0010631	epithelial cell migration	PDGFB,PRSS3	-1.51727	-0.0210408
2_Member	GO:0051098	regulation of binding	ANXA2,PDGFB	-1.51292	-0.0175503
2_Member	GO:0090132	epithelium migration	PDGFB,PRSS3	-1.51075	-0.0168594
2_Member	GO:0090279	regulation of calcium ion import	PDGFB	-1.50795	-0.0168594
2_Member	GO:0090130	tissue migration	PDGFB,PRSS3	-1.49789	-0.0143919
2_Member	GO:0032881	regulation of polysaccharide metabolic process	PDGFB	-1.48805	-0.00789659
2_Member	GO:0035850	epithelial cell differentiation involved in kidney development	PDGFB	-1.45987	0
2_Member	GO:0051150	regulation of smooth muscle cell differentiation	PDGFB	-1.45987	0
2_Member	GO:1904738	vascular associated smooth muscle cell migration	PDGFB	-1.45987	0
2_Member	GO:1904752	regulation of vascular associated smooth muscle cell migration	PDGFB	-1.45987	0
2_Member	GO:0030198	extracellular matrix organization	ANXA2,PDGFB	-1.45258	0
2_Member	GO:0014911	positive regulation of smooth muscle cell migration	PDGFB	-1.45088	0
2_Member	GO:0031952	regulation of protein autophosphorylation	PDGFB	-1.45088	0
2_Member	GO:0032102	negative regulation of response to external stimulus	ANXA2,PDGFB	-1.45058	0
2_Member	GO:1903727	positive regulation of phospholipid metabolic process	PDGFB	-1.43346	0
2_Member	GO:1904707	positive regulation of vascular smooth muscle cell proliferation	PDGFB	-1.43346	0
2_Member	GO:0006816	calcium ion transport	ANXA2,PDGFB	-1.39689	0
2_Member	GO:0090183	regulation of kidney development	PDGFB	-1.38517	0
2_Member	GO:0045840	positive regulation of mitotic nuclear division	PDGFB	-1.37764	0
2_Member	GO:0048016	inositol phosphate-mediated signaling	PDGFB	-1.37764	0
2_Member	GO:0061005	cell differentiation involved in kidney development	PDGFB	-1.37764	0
2_Member	GO:0043551	regulation of phosphatidylinositol 3-kinase activity	PDGFB	-1.37024	0
2_Member	GO:0051055	negative regulation of lipid biosynthetic process	PDGFB	-1.37024	0
2_Member	GO:0031638	zymogen activation	PRSS3	-1.36297	0
2_Member	GO:0048008	platelet-derived growth factor receptor signaling pathway	PDGFB	-1.36297	0
2_Member	GO:0061098	positive regulation of protein tyrosine kinase activity	PDGFB	-1.35582	0
2_Member	GO:0033013	tetrapyrrole metabolic process	PRSS3	-1.3488	0
2_Member	GO:0043062	extracellular structure organization	ANXA2,PDGFB	-1.34011	0
2_Member	GO:0032835	glomerulus development	PDGFB	-1.32183	0
2_Member	GO:0070838	divalent metal ion transport	ANXA2,PDGFB	-1.31171	0
2_Member	GO:0043550	regulation of lipid kinase activity	PDGFB	-1.30898	0
2_Member	GO:0050918	positive chemotaxis	PDGFB	-1.30898	0
2_Member	GO:0002548	monocyte chemotaxis	PDGFB	-1.3027	0
2_Member	GO:0072511	divalent inorganic cation transport	ANXA2,PDGFB	-1.30195	0
3_Summary	positive regulation of execution phase of apoptosis
3_Member	GO:1900119	positive regulation of execution phase of apoptosis	RPS3,TP53	-4.25223	-0.655634
3_Member	GO:0071236	cellular response to antibiotic	PDGFB,RPS3,TP53	-3.73711	-0.579401
3_Member	GO:1902895	positive regulation of pri-miRNA transcription by RNA polymerase II	PDGFB,TP53	-3.38624	-0.579401
3_Member	GO:1900117	regulation of execution phase of apoptosis	RPS3,TP53	-3.36471	-0.579401
3_Member	GO:1902893	regulation of pri-miRNA transcription by RNA polymerase II	PDGFB,TP53	-3.15814	-0.579401
3_Member	GO:0061614	pri-miRNA transcription by RNA polymerase II	PDGFB,TP53	-3.14163	-0.579401
3_Member	GO:1905856	negative regulation of pentose-phosphate shunt	TP53	-3.12485	-0.579401
3_Member	GO:1990248	regulation of transcription from RNA polymerase II promoter in response to DNA damage	TP53	-3.12485	-0.579401
3_Member	GO:2001244	positive regulation of intrinsic apoptotic signaling pathway	RPS3,TP53	-3.00596	-0.497496
3_Member	GO:0046677	response to antibiotic	PDGFB,RPS3,TP53	-2.74928	-0.40362
3_Member	GO:0043456	regulation of pentose-phosphate shunt	TP53	-2.64803	-0.40362
3_Member	GO:0072717	cellular response to actinomycin D	TP53	-2.64803	-0.40362
3_Member	GO:1902689	negative regulation of NAD metabolic process	TP53	-2.64803	-0.40362
3_Member	GO:1904024	negative regulation of glucose catabolic process to lactate via pyruvate	TP53	-2.64803	-0.40362
3_Member	GO:0097194	execution phase of apoptosis	RPS3,TP53	-2.6393	-0.400141
3_Member	GO:0008630	intrinsic apoptotic signaling pathway in response to DNA damage	RPS3,TP53	-2.57028	-0.400141
3_Member	GO:0035690	cellular response to drug	PDGFB,RPS3,TP53	-2.57003	-0.400141
3_Member	GO:2000379	positive regulation of reactive oxygen species metabolic process	PDGFB,TP53	-2.54581	-0.400141
3_Member	GO:0001701	in utero embryonic development	PDGFB,TP53,NXN	-2.54427	-0.400141
3_Member	GO:0002309	T cell proliferation involved in immune response	TP53	-2.52325	-0.400141
3_Member	GO:0072716	response to actinomycin D	TP53	-2.52325	-0.400141
3_Member	GO:0090403	oxidative stress-induced premature senescence	TP53	-2.52325	-0.400141
3_Member	GO:0097252	oligodendrocyte apoptotic process	TP53	-2.52325	-0.400141
3_Member	GO:1901003	negative regulation of fermentation	TP53	-2.52325	-0.400141
3_Member	GO:2000278	regulation of DNA biosynthetic process	PDGFB,TP53	-2.49138	-0.371906
3_Member	GO:0019659	glucose catabolic process to lactate	TP53	-2.4265	-0.370854
3_Member	GO:0019660	glycolytic fermentation	TP53	-2.4265	-0.370854
3_Member	GO:0019661	glucose catabolic process to lactate via pyruvate	TP53	-2.4265	-0.370854
3_Member	GO:0019666	nitrogenous compound fermentation	TP53	-2.4265	-0.370854
3_Member	GO:0051097	negative regulation of helicase activity	TP53	-2.4265	-0.370854
3_Member	GO:0070245	positive regulation of thymocyte apoptotic process	TP53	-2.4265	-0.370854
3_Member	GO:1902031	regulation of NADP metabolic process	TP53	-2.4265	-0.370854
3_Member	GO:1904023	regulation of glucose catabolic process to lactate via pyruvate	TP53	-2.4265	-0.370854
3_Member	GO:0051052	regulation of DNA metabolic process	PDGFB,RPS3,TP53	-2.35143	-0.35021
3_Member	GO:0002326	B cell lineage commitment	TP53	-2.34747	-0.35021
3_Member	GO:0006113	fermentation	TP53	-2.34747	-0.35021
3_Member	GO:0043465	regulation of fermentation	TP53	-2.34747	-0.35021
3_Member	GO:0043504	mitochondrial DNA repair	TP53	-2.34747	-0.35021
3_Member	GO:0061419	positive regulation of transcription from RNA polymerase II promoter in response to hypoxia	TP53	-2.34747	-0.35021
3_Member	GO:1902688	regulation of NAD metabolic process	TP53	-2.34747	-0.35021
3_Member	GO:0007406	negative regulation of neuroblast proliferation	TP53	-2.28068	-0.31755
3_Member	GO:0071494	cellular response to UV-C	TP53	-2.28068	-0.31755
3_Member	GO:1901525	negative regulation of mitophagy	TP53	-2.28068	-0.31755
3_Member	GO:1990144	intrinsic apoptotic signaling pathway in response to hypoxia	TP53	-2.28068	-0.31755
3_Member	GO:0051053	negative regulation of DNA metabolic process	RPS3,TP53	-2.22405	-0.300646
3_Member	GO:0000733	DNA strand renaturation	TP53	-2.22284	-0.300646
3_Member	GO:0019249	lactate biosynthetic process	TP53	-2.22284	-0.300646
3_Member	GO:0090400	stress-induced premature senescence	TP53	-2.22284	-0.300646
3_Member	GO:0048539	bone marrow development	TP53	-2.17184	-0.273902
3_Member	GO:1903147	negative regulation of autophagy of mitochondrion	TP53	-2.17184	-0.273902
3_Member	GO:2001242	regulation of intrinsic apoptotic signaling pathway	RPS3,TP53	-2.16646	-0.270999
3_Member	GO:0043471	regulation of cellular carbohydrate catabolic process	TP53	-2.085	-0.234502
3_Member	GO:0045899	positive regulation of RNA polymerase II transcriptional preinitiation complex assembly	TP53	-2.085	-0.234502
3_Member	GO:1903800	positive regulation of production of miRNAs involved in gene silencing by miRNA	TP53	-2.085	-0.234502
3_Member	GO:1990440	positive regulation of transcription from RNA polymerase II promoter in response to endoplasmic reticulum stress	TP53	-2.085	-0.234502
3_Member	GO:2001235	positive regulation of apoptotic signaling pathway	RPS3,TP53	-2.08485	-0.234502
3_Member	GO:0006983	ER overload response	TP53	-2.04737	-0.219781
3_Member	GO:0051095	regulation of helicase activity	TP53	-2.04737	-0.219781
3_Member	GO:0051974	negative regulation of telomerase activity	TP53	-2.04737	-0.219781
3_Member	GO:0070243	regulation of thymocyte apoptotic process	TP53	-2.04737	-0.219781
3_Member	GO:0050731	positive regulation of peptidyl-tyrosine phosphorylation	PDGFB,TP53	-2.03189	-0.207976
3_Member	GO:0042098	T cell proliferation	RPS3,TP53	-2.02763	-0.207367
3_Member	GO:0071897	DNA biosynthetic process	PDGFB,TP53	-2.01082	-0.206958
3_Member	GO:2000377	regulation of reactive oxygen species metabolic process	PDGFB,TP53	-2.01082	-0.206958
3_Member	GO:0045898	regulation of RNA polymerase II transcriptional preinitiation complex assembly	TP53	-1.98073	-0.206958
3_Member	GO:0070234	positive regulation of T cell apoptotic process	TP53	-1.98073	-0.206958
3_Member	GO:0090399	replicative senescence	TP53	-1.98073	-0.206958
3_Member	GO:1903799	negative regulation of production of miRNAs involved in gene silencing by miRNA	TP53	-1.98073	-0.206958
3_Member	GO:0006109	regulation of carbohydrate metabolic process	PDGFB,TP53	-1.97029	-0.19814
3_Member	GO:0006089	lactate metabolic process	TP53	-1.95093	-0.190019
3_Member	GO:0034349	glial cell apoptotic process	TP53	-1.95093	-0.190019
3_Member	GO:0006098	pentose-phosphate shunt	TP53	-1.92305	-0.179239
3_Member	GO:0010225	response to UV-C	TP53	-1.92305	-0.179239
3_Member	GO:0043455	regulation of secondary metabolic process	TP53	-1.92305	-0.179239
3_Member	GO:0043009	chordate embryonic development	PDGFB,TP53,NXN	-1.92131	-0.179017
3_Member	GO:2001020	regulation of response to DNA damage stimulus	RPS3,TP53	-1.90948	-0.176787
3_Member	GO:0072657	protein localization to membrane	ANXA2,RPS3,TP53	-1.90873	-0.176787
3_Member	GO:0006978	DNA damage response, signal transduction by p53 class mediator resulting in transcription of p21 class mediator	TP53	-1.89688	-0.176787
3_Member	GO:0008340	determination of adult lifespan	TP53	-1.89688	-0.176787
3_Member	GO:0009299	mRNA transcription	TP53	-1.89688	-0.176787
3_Member	GO:0030812	negative regulation of nucleotide catabolic process	TP53	-1.89688	-0.176787
3_Member	GO:0031065	positive regulation of histone deacetylation	TP53	-1.89688	-0.176787
3_Member	GO:0051198	negative regulation of coenzyme metabolic process	TP53	-1.89688	-0.176787
3_Member	GO:0070242	thymocyte apoptotic process	TP53	-1.89688	-0.176787
3_Member	GO:0071850	mitotic cell cycle arrest	TP53	-1.89688	-0.176787
3_Member	GO:0009792	embryo development ending in birth or egg hatching	PDGFB,TP53,NXN	-1.88926	-0.173475
3_Member	GO:0042772	DNA damage response, signal transduction resulting in transcription	TP53	-1.87221	-0.16351
3_Member	GO:0070230	positive regulation of lymphocyte apoptotic process	TP53	-1.87221	-0.16351
3_Member	GO:1901524	regulation of mitophagy	TP53	-1.87221	-0.16351
3_Member	GO:0010663	positive regulation of striated muscle cell apoptotic process	TP53	-1.84888	-0.152653
3_Member	GO:0010666	positive regulation of cardiac muscle cell apoptotic process	TP53	-1.84888	-0.152653
3_Member	GO:2000647	negative regulation of stem cell proliferation	TP53	-1.84888	-0.152653
3_Member	GO:0060965	negative regulation of gene silencing by miRNA	TP53	-1.82676	-0.13596
3_Member	GO:0046827	positive regulation of protein export from nucleus	TP53	-1.80573	-0.124266
3_Member	GO:0090312	positive regulation of protein deacetylation	TP53	-1.80573	-0.124266
3_Member	GO:2000269	regulation of fibroblast apoptotic process	TP53	-1.80573	-0.124266
3_Member	GO:0019682	glyceraldehyde-3-phosphate metabolic process	TP53	-1.78568	-0.11628
3_Member	GO:0050730	regulation of peptidyl-tyrosine phosphorylation	PDGFB,TP53	-1.78474	-0.11628
3_Member	GO:0032042	mitochondrial DNA metabolic process	TP53	-1.76653	-0.115646
3_Member	GO:0060149	negative regulation of posttranscriptional gene silencing	TP53	-1.76653	-0.115646
3_Member	GO:0060967	negative regulation of gene silencing by RNA	TP53	-1.76653	-0.115646
3_Member	GO:0090343	positive regulation of cell aging	TP53	-1.76653	-0.115646
3_Member	GO:1901522	positive regulation of transcription from RNA polymerase II promoter involved in cellular response to chemical stimulus	TP53	-1.76653	-0.115646
3_Member	GO:1903798	regulation of production of miRNAs involved in gene silencing by miRNA	TP53	-1.76653	-0.115646
3_Member	GO:2000178	negative regulation of neural precursor cell proliferation	TP53	-1.76653	-0.115646
3_Member	GO:0036003	positive regulation of transcription from RNA polymerase II promoter in response to stress	TP53	-1.7482	-0.104637
3_Member	GO:0044346	fibroblast apoptotic process	TP53	-1.7482	-0.104637
3_Member	GO:0051195	negative regulation of cofactor metabolic process	TP53	-1.7482	-0.104637
3_Member	GO:2000637	positive regulation of gene silencing by miRNA	TP53	-1.7482	-0.104637
3_Member	GO:0000423	mitophagy	TP53	-1.73063	-0.098995
3_Member	GO:0060148	positive regulation of posttranscriptional gene silencing	TP53	-1.73063	-0.098995
3_Member	GO:0070920	regulation of production of small RNA involved in gene silencing by RNA	TP53	-1.73063	-0.098995
3_Member	GO:0046651	lymphocyte proliferation	RPS3,TP53	-1.72198	-0.0979652
3_Member	GO:0051123	RNA polymerase II preinitiation complex assembly	TP53	-1.71375	-0.0979652
3_Member	GO:0051156	glucose 6-phosphate metabolic process	TP53	-1.71375	-0.0979652
3_Member	GO:1900739	regulation of protein insertion into mitochondrial membrane involved in apoptotic signaling pathway	TP53	-1.71375	-0.0979652
3_Member	GO:1900740	positive regulation of protein insertion into mitochondrial membrane involved in apoptotic signaling pathway	TP53	-1.71375	-0.0979652
3_Member	GO:0032943	mononuclear cell proliferation	RPS3,TP53	-1.71342	-0.0979652
3_Member	GO:0072593	reactive oxygen species metabolic process	PDGFB,TP53	-1.71059	-0.096266
3_Member	GO:0097193	intrinsic apoptotic signaling pathway	RPS3,TP53	-1.70496	-0.093247
3_Member	GO:0031334	positive regulation of protein complex assembly	RPS3,TP53	-1.70216	-0.093247
3_Member	GO:0009651	response to salt stress	TP53	-1.69751	-0.093247
3_Member	GO:0071356	cellular response to tumor necrosis factor	RPS3,TP53	-1.68557	-0.0863594
3_Member	GO:0002360	T cell lineage commitment	TP53	-1.68187	-0.0863594
3_Member	GO:0090200	positive regulation of release of cytochrome c from mitochondria	TP53	-1.68187	-0.0863594
3_Member	GO:1903579	negative regulation of ATP metabolic process	TP53	-1.68187	-0.0863594
3_Member	GO:0090068	positive regulation of cell cycle process	PDGFB,TP53	-1.67202	-0.0861779
3_Member	GO:0031063	regulation of histone deacetylation	TP53	-1.66679	-0.0861779
3_Member	GO:0043153	entrainment of circadian clock by photoperiod	TP53	-1.66679	-0.0861779
3_Member	GO:2000108	positive regulation of leukocyte apoptotic process	TP53	-1.66679	-0.0861779
3_Member	GO:0001844	protein insertion into mitochondrial membrane involved in apoptotic signaling pathway	TP53	-1.65222	-0.0768106
3_Member	GO:0048147	negative regulation of fibroblast proliferation	TP53	-1.65222	-0.0768106
3_Member	GO:0071480	cellular response to gamma radiation	TP53	-1.65222	-0.0768106
3_Member	GO:0034599	cellular response to oxidative stress	RPS3,TP53	-1.64562	-0.0719329
3_Member	GO:0070661	leukocyte proliferation	RPS3,TP53	-1.64046	-0.0719329
3_Member	GO:0060261	positive regulation of transcription initiation from RNA polymerase II promoter	TP53	-1.63813	-0.0719329
3_Member	GO:1900543	negative regulation of purine nucleotide metabolic process	TP53	-1.63813	-0.0719329
3_Member	GO:1902253	regulation of intrinsic apoptotic signaling pathway by p53 class mediator	TP53	-1.63813	-0.0719329
3_Member	GO:0034612	response to tumor necrosis factor	RPS3,TP53	-1.62516	-0.0653285
3_Member	GO:0000002	mitochondrial genome maintenance	TP53	-1.6245	-0.0653285
3_Member	GO:0010165	response to X-ray	TP53	-1.6245	-0.0653285
3_Member	GO:0045980	negative regulation of nucleotide metabolic process	TP53	-1.6245	-0.0653285
3_Member	GO:0009303	rRNA transcription	TP53	-1.61129	-0.0609928
3_Member	GO:0009648	photoperiodism	TP53	-1.61129	-0.0609928
3_Member	GO:0008156	negative regulation of DNA replication	TP53	-1.59848	-0.0578339
3_Member	GO:0009649	entrainment of circadian clock	TP53	-1.59848	-0.0578339
3_Member	GO:0016242	negative regulation of macroautophagy	TP53	-1.59848	-0.0578339
3_Member	GO:0043516	regulation of DNA damage response, signal transduction by p53 class mediator	TP53	-1.59848	-0.0578339
3_Member	GO:0051204	protein insertion into mitochondrial membrane	TP53	-1.59848	-0.0578339
3_Member	GO:0070232	regulation of T cell apoptotic process	TP53	-1.59848	-0.0578339
3_Member	GO:1902692	regulation of neuroblast proliferation	TP53	-1.59848	-0.0578339
3_Member	GO:0006739	NADP metabolic process	TP53	-1.58605	-0.053906
3_Member	GO:0010259	multicellular organism aging	TP53	-1.58605	-0.053906
3_Member	GO:1901030	positive regulation of mitochondrial outer membrane permeabilization involved in apoptotic signaling pathway	TP53	-1.58605	-0.053906
3_Member	GO:0006007	glucose catabolic process	TP53	-1.57397	-0.0483292
3_Member	GO:0090150	establishment of protein localization to membrane	RPS3,TP53	-1.56691	-0.0440339
3_Member	GO:0060260	regulation of transcription initiation from RNA polymerase II promoter	TP53	-1.56222	-0.0429916
3_Member	GO:0070897	transcription preinitiation complex assembly	TP53	-1.56222	-0.0429916
3_Member	GO:0010661	positive regulation of muscle cell apoptotic process	TP53	-1.55079	-0.0396654
3_Member	GO:2000144	positive regulation of DNA-templated transcription, initiation	TP53	-1.55079	-0.0396654
3_Member	GO:2000279	negative regulation of DNA biosynthetic process	TP53	-1.52883	-0.0265257
3_Member	GO:0046825	regulation of protein export from nucleus	TP53	-1.51826	-0.021168
3_Member	GO:0006734	NADH metabolic process	TP53	-1.50795	-0.0168594
3_Member	GO:0060969	negative regulation of gene silencing	TP53	-1.50795	-0.0168594
3_Member	GO:0018108	peptidyl-tyrosine phosphorylation	PDGFB,TP53	-1.49789	-0.0143919
3_Member	GO:1903146	regulation of autophagy of mitochondrion	TP53	-1.49788	-0.0143919
3_Member	GO:0018212	peptidyl-tyrosine modification	PDGFB,TP53	-1.49154	-0.00888549
3_Member	GO:0042771	intrinsic apoptotic signaling pathway in response to DNA damage by p53 class mediator	TP53	-1.47845	-0.00406547
3_Member	GO:0070266	necroptotic process	TP53	-1.47845	-0.00406547
3_Member	GO:0090311	regulation of protein deacetylation	TP53	-1.47845	-0.00406547
3_Member	GO:1901028	regulation of mitochondrial outer membrane permeabilization involved in apoptotic signaling pathway	TP53	-1.47845	-0.00406547
3_Member	GO:0044275	cellular carbohydrate catabolic process	TP53	-1.46906	0
3_Member	GO:2000142	regulation of DNA-templated transcription, initiation	TP53	-1.46906	0
3_Member	GO:0045787	positive regulation of cell cycle	PDGFB,TP53	-1.45457	0
3_Member	GO:0035196	production of miRNAs involved in gene silencing by miRNA	TP53	-1.44208	0
3_Member	GO:0042149	cellular response to glucose starvation	TP53	-1.44208	0
3_Member	GO:0048512	circadian behavior	TP53	-1.44208	0
3_Member	GO:0070231	T cell apoptotic process	TP53	-1.44208	0
3_Member	GO:0090199	regulation of release of cytochrome c from mitochondria	TP53	-1.44208	0
3_Member	GO:0007622	rhythmic behavior	TP53	-1.43346	0
3_Member	GO:0097300	programmed necrotic cell death	TP53	-1.43346	0
3_Member	GO:0006984	ER-nucleus signaling pathway	TP53	-1.42502	0
3_Member	GO:0045912	negative regulation of carbohydrate metabolic process	TP53	-1.42502	0
3_Member	GO:0051972	regulation of telomerase activity	TP53	-1.42502	0
3_Member	GO:2001233	regulation of apoptotic signaling pathway	RPS3,TP53	-1.42132	0
3_Member	GO:0051205	protein insertion into membrane	TP53	-1.41674	0
3_Member	GO:2000772	regulation of cellular senescence	TP53	-1.40862	0
3_Member	GO:0031050	dsRNA processing	TP53	-1.40066	0
3_Member	GO:0070918	production of small RNA involved in gene silencing by RNA	TP53	-1.40066	0
3_Member	GO:0002931	response to ischemia	TP53	-1.39284	0
3_Member	GO:0097345	mitochondrial outer membrane permeabilization	TP53	-1.39284	0
3_Member	GO:0006977	DNA damage response, signal transduction by p53 class mediator resulting in cell cycle arrest	TP53	-1.38517	0
3_Member	GO:0010332	response to gamma radiation	TP53	-1.38517	0
3_Member	GO:0019320	hexose catabolic process	TP53	-1.38517	0
3_Member	GO:0070228	regulation of lymphocyte apoptotic process	TP53	-1.38517	0
3_Member	GO:0072431	signal transduction involved in mitotic G1 DNA damage checkpoint	TP53	-1.37764	0
3_Member	GO:1902400	intracellular signal transduction involved in G1 DNA damage checkpoint	TP53	-1.37764	0
3_Member	GO:0010665	regulation of cardiac muscle cell apoptotic process	TP53	-1.37024	0
3_Member	GO:1903749	positive regulation of establishment of protein localization to mitochondrion	TP53	-1.37024	0
3_Member	GO:0043525	positive regulation of neuron apoptotic process	TP53	-1.36297	0
3_Member	GO:0072413	signal transduction involved in mitotic cell cycle checkpoint	TP53	-1.36297	0
3_Member	GO:1902402	signal transduction involved in mitotic DNA damage checkpoint	TP53	-1.36297	0
3_Member	GO:1902403	signal transduction involved in mitotic DNA integrity checkpoint	TP53	-1.36297	0
3_Member	GO:0001836	release of cytochrome c from mitochondria	TP53	-1.35582	0
3_Member	GO:0010662	regulation of striated muscle cell apoptotic process	TP53	-1.35582	0
3_Member	GO:0010659	cardiac muscle cell apoptotic process	TP53	-1.3488	0
3_Member	GO:0090342	regulation of cell aging	TP53	-1.3488	0
3_Member	GO:1902110	positive regulation of mitochondrial membrane permeability involved in apoptotic process	TP53	-1.3488	0
3_Member	GO:0048568	embryonic organ development	PDGFB,TP53	-1.34868	0
3_Member	GO:0007405	neuroblast proliferation	TP53	-1.34189	0
3_Member	GO:0010823	negative regulation of mitochondrion organization	TP53	-1.34189	0
3_Member	GO:0061912	selective autophagy	TP53	-1.34189	0
3_Member	GO:0010658	striated muscle cell apoptotic process	TP53	-1.3351	0
3_Member	GO:0031571	mitotic G1 DNA damage checkpoint	TP53	-1.3351	0
3_Member	GO:0070059	intrinsic apoptotic signaling pathway in response to endoplasmic reticulum stress	TP53	-1.3351	0
3_Member	GO:1902686	mitochondrial outer membrane permeabilization involved in programmed cell death	TP53	-1.3351	0
3_Member	GO:0006979	response to oxidative stress	RPS3,TP53	-1.33501	0
3_Member	GO:0044783	G1 DNA damage checkpoint	TP53	-1.32841	0
3_Member	GO:0044819	mitotic G1/S transition checkpoint	TP53	-1.32841	0
3_Member	GO:0035794	positive regulation of mitochondrial membrane permeability	TP53	-1.32183	0
3_Member	GO:0070265	necrotic cell death	TP53	-1.32183	0
3_Member	GO:0046365	monosaccharide catabolic process	TP53	-1.31536	0
3_Member	GO:0046824	positive regulation of nucleocytoplasmic transport	TP53	-1.31536	0
3_Member	GO:1902108	regulation of mitochondrial membrane permeability involved in apoptotic process	TP53	-1.31536	0
3_Member	GO:2000378	negative regulation of reactive oxygen species metabolic process	TP53	-1.31536	0
3_Member	GO:1905710	positive regulation of membrane permeability	TP53	-1.30898	0
3_Member	GO:0071479	cellular response to ionizing radiation	TP53	-1.3027	0
3_Member	GO:0062012	regulation of small molecule metabolic process	PDGFB,TP53	-1.30195	0
4_Summary	nucleotide catabolic process
4_Member	GO:0009166	nucleotide catabolic process	TP53,PDE10A,SMUG1	-3.45412	-0.579401
4_Member	GO:1901292	nucleoside phosphate catabolic process	TP53,PDE10A,SMUG1	-3.41379	-0.579401
4_Member	GO:0006284	base-excision repair	RPS3,SMUG1	-3.38624	-0.579401
4_Member	GO:1901136	carbohydrate derivative catabolic process	EDEM1,PDE10A,SMUG1	-3.38117	-0.579401
4_Member	GO:0034404	nucleobase-containing small molecule biosynthetic process	TP53,PDE10A,SMUG1	-3.19083	-0.579401
4_Member	GO:0046434	organophosphate catabolic process	TP53,PDE10A,SMUG1	-3.02162	-0.5042
4_Member	GO:0034655	nucleobase-containing compound catabolic process	RPS3,TP53,PDE10A,SMUG1	-2.84217	-0.438227
4_Member	GO:0046700	heterocycle catabolic process	RPS3,TP53,PDE10A,SMUG1	-2.72164	-0.40362
4_Member	GO:0044270	cellular nitrogen compound catabolic process	RPS3,TP53,PDE10A,SMUG1	-2.71945	-0.40362
4_Member	GO:0019439	aromatic compound catabolic process	RPS3,TP53,PDE10A,SMUG1	-2.69354	-0.40362
4_Member	GO:1901361	organic cyclic compound catabolic process	RPS3,TP53,PDE10A,SMUG1	-2.61648	-0.400141
4_Member	GO:0045008	depyrimidination	SMUG1	-2.22284	-0.300646
4_Member	GO:0006285	base-excision repair, AP site formation	SMUG1	-2.12624	-0.25392
4_Member	GO:0006281	DNA repair	RPS3,TP53,SMUG1	-2.08105	-0.232637
4_Member	GO:0009223	pyrimidine deoxyribonucleotide catabolic process	SMUG1	-2.01276	-0.206958
4_Member	GO:0006244	pyrimidine nucleotide catabolic process	SMUG1	-1.98073	-0.206958
4_Member	GO:0009219	pyrimidine deoxyribonucleotide metabolic process	SMUG1	-1.84888	-0.152653
4_Member	GO:0009264	deoxyribonucleotide catabolic process	SMUG1	-1.82676	-0.13596
4_Member	GO:0046386	deoxyribose phosphate catabolic process	SMUG1	-1.80573	-0.124266
4_Member	GO:0009117	nucleotide metabolic process	TP53,PDE10A,SMUG1	-1.80187	-0.12173
4_Member	GO:0006753	nucleoside phosphate metabolic process	TP53,PDE10A,SMUG1	-1.79066	-0.11628
4_Member	GO:0009394	2'-deoxyribonucleotide metabolic process	SMUG1	-1.63813	-0.0719329
4_Member	GO:0019692	deoxyribose phosphate metabolic process	SMUG1	-1.61129	-0.0609928
4_Member	GO:0009262	deoxyribonucleotide metabolic process	SMUG1	-1.58605	-0.053906
4_Member	GO:0072529	pyrimidine-containing compound catabolic process	SMUG1	-1.48805	-0.00789659
4_Member	GO:0006220	pyrimidine nucleotide metabolic process	SMUG1	-1.35582	0
5_Summary	glycine secretion
5_Member	GO:0061536	glycine secretion	SLC6A9	-3.12485	-0.579401
5_Member	GO:0061537	glycine secretion, neurotransmission	SLC6A9	-3.12485	-0.579401
5_Member	GO:1904782	negative regulation of NMDA glutamate receptor activity	SLC6A9	-2.82397	-0.438227
5_Member	GO:1900450	negative regulation of glutamate receptor signaling pathway	SLC6A9	-2.64803	-0.40362
5_Member	GO:1903804	glycine import across plasma membrane	SLC6A9	-2.52325	-0.400141
5_Member	GO:0046717	acid secretion	GLS,SLC6A9	-2.37901	-0.35021
5_Member	GO:0060012	synaptic transmission, glycinergic	SLC6A9	-2.34747	-0.35021
5_Member	GO:0006865	amino acid transport	GLS,SLC6A9	-2.19213	-0.274505
5_Member	GO:0015816	glycine transport	SLC6A9	-2.01276	-0.206958
5_Member	GO:2000310	regulation of NMDA receptor activity	SLC6A9	-1.57397	-0.0483292
5_Member	GO:0046942	carboxylic acid transport	GLS,SLC6A9	-1.5462	-0.0359603
5_Member	GO:0015849	organic acid transport	GLS,SLC6A9	-1.54393	-0.0345831
5_Member	GO:0089718	amino acid import across plasma membrane	SLC6A9	-1.51826	-0.021168
5_Member	GO:0015804	neutral amino acid transport	SLC6A9	-1.49788	-0.0143919
5_Member	GO:0043090	amino acid import	SLC6A9	-1.46906	0
5_Member	GO:0001504	neurotransmitter uptake	SLC6A9	-1.42502	0
5_Member	GO:2001258	negative regulation of cation channel activity	SLC6A9	-1.40862	0
5_Member	GO:2000272	negative regulation of signaling receptor activity	SLC6A9	-1.37024	0
5_Member	GO:1902475	L-alpha-amino acid transmembrane transport	SLC6A9	-1.34189	0
5_Member	GO:1900449	regulation of glutamate receptor signaling pathway	SLC6A9	-1.32841	0
5_Member	GO:0023061	signal release	SLC6A9,AIMP1	-1.31007	0
6_Summary	response to TNF agonist
6_Member	GO:0061481	response to TNF agonist	RPS3	-3.12485	-0.579401
6_Member	GO:1902546	positive regulation of DNA N-glycosylase activity	RPS3	-3.12485	-0.579401
6_Member	GO:0097237	cellular response to toxic substance	PDGFB,RPS3,NXN	-3.08043	-0.553869
6_Member	GO:1902544	regulation of DNA N-glycosylase activity	RPS3	-2.82397	-0.438227
6_Member	GO:1905051	regulation of base-excision repair	RPS3	-2.82397	-0.438227
6_Member	GO:1905053	positive regulation of base-excision repair	RPS3	-2.82397	-0.438227
6_Member	GO:2001272	positive regulation of cysteine-type endopeptidase activity involved in execution phase of apoptosis	RPS3	-2.82397	-0.438227
6_Member	GO:0031397	negative regulation of protein ubiquitination	RPS3,NXN	-2.78649	-0.407379
6_Member	GO:1903321	negative regulation of protein modification by small protein conjugation or removal	RPS3,NXN	-2.66673	-0.40362
6_Member	GO:0032079	positive regulation of endodeoxyribonuclease activity	RPS3	-2.52325	-0.400141
6_Member	GO:0032077	positive regulation of deoxyribonuclease activity	RPS3	-2.4265	-0.370854
6_Member	GO:2001270	regulation of cysteine-type endopeptidase activity involved in execution phase of apoptosis	RPS3	-2.4265	-0.370854
6_Member	GO:1902231	positive regulation of intrinsic apoptotic signaling pathway in response to DNA damage	RPS3	-2.28068	-0.31755
6_Member	GO:0032071	regulation of endodeoxyribonuclease activity	RPS3	-2.22284	-0.300646
6_Member	GO:0032075	positive regulation of nuclease activity	RPS3	-2.22284	-0.300646
6_Member	GO:0009636	response to toxic substance	PDGFB,RPS3,NXN	-2.1731	-0.273902
6_Member	GO:0032070	regulation of deoxyribonuclease activity	RPS3	-2.12624	-0.25392
6_Member	GO:0031396	regulation of protein ubiquitination	RPS3,NXN	-1.96635	-0.197441
6_Member	GO:0050862	positive regulation of T cell receptor signaling pathway	RPS3	-1.95093	-0.190019
6_Member	GO:1903320	regulation of protein modification by small protein conjugation or removal	RPS3,NXN	-1.85307	-0.152653
6_Member	GO:0051054	positive regulation of DNA metabolic process	PDGFB,RPS3	-1.84967	-0.152653
6_Member	GO:0032069	regulation of nuclease activity	RPS3	-1.78568	-0.11628
6_Member	GO:0043406	positive regulation of MAP kinase activity	PDGFB,RPS3	-1.77238	-0.115646
6_Member	GO:0050857	positive regulation of antigen receptor-mediated signaling pathway	RPS3	-1.73063	-0.098995
6_Member	GO:0032743	positive regulation of interleukin-2 production	RPS3	-1.71375	-0.0979652
6_Member	GO:0042104	positive regulation of activated T cell proliferation	RPS3	-1.71375	-0.0979652
6_Member	GO:0031116	positive regulation of microtubule polymerization	RPS3	-1.65222	-0.0768106
6_Member	GO:0031112	positive regulation of microtubule polymerization or depolymerization	RPS3	-1.59848	-0.0578339
6_Member	GO:0045738	negative regulation of DNA repair	RPS3	-1.57397	-0.0483292
6_Member	GO:0043405	regulation of MAP kinase activity	PDGFB,RPS3	-1.55994	-0.0416214
6_Member	GO:0071902	positive regulation of protein serine/threonine kinase activity	PDGFB,RPS3	-1.55763	-0.0402184
6_Member	GO:0042769	DNA damage response, detection of DNA damage	RPS3	-1.55079	-0.0396654
6_Member	GO:1902229	regulation of intrinsic apoptotic signaling pathway in response to DNA damage	RPS3	-1.53967	-0.033857
6_Member	GO:0046006	regulation of activated T cell proliferation	RPS3	-1.49788	-0.0143919
6_Member	GO:0050856	regulation of T cell receptor signaling pathway	RPS3	-1.49788	-0.0143919
6_Member	GO:0050798	activated T cell proliferation	RPS3	-1.45088	0
6_Member	GO:0032663	regulation of interleukin-2 production	RPS3	-1.44208	0
6_Member	GO:0031113	regulation of microtubule polymerization	RPS3	-1.42502	0
6_Member	GO:0032623	interleukin-2 production	RPS3	-1.40066	0
7_Summary	protein tetramerization
7_Member	GO:0051262	protein tetramerization	GLS,TP53	-2.71456	-0.40362
7_Member	GO:0006543	glutamine catabolic process	GLS	-2.64803	-0.40362
7_Member	GO:0090461	glutamate homeostasis	GLS	-2.52325	-0.400141
7_Member	GO:0006537	glutamate biosynthetic process	GLS	-2.4265	-0.370854
7_Member	GO:0080144	amino acid homeostasis	GLS	-2.4265	-0.370854
7_Member	GO:0046394	carboxylic acid biosynthetic process	GLS,PDGFB,TP53	-2.28621	-0.31755
7_Member	GO:0016053	organic acid biosynthetic process	GLS,PDGFB,TP53	-2.28368	-0.31755
7_Member	GO:0001967	suckling behavior	GLS	-2.01276	-0.206958
7_Member	GO:0002087	regulation of respiratory gaseous exchange by neurological system process	GLS	-2.01276	-0.206958
7_Member	GO:0043650	dicarboxylic acid biosynthetic process	GLS	-1.98073	-0.206958
7_Member	GO:0044065	regulation of respiratory system process	GLS	-1.92305	-0.179239
7_Member	GO:0051259	protein complex oligomerization	GLS,TP53	-1.89141	-0.173799
7_Member	GO:0009084	glutamine family amino acid biosynthetic process	GLS	-1.87221	-0.16351
7_Member	GO:0043576	regulation of respiratory gaseous exchange	GLS	-1.76653	-0.115646
7_Member	GO:0006541	glutamine metabolic process	GLS	-1.7482	-0.104637
7_Member	GO:0009065	glutamine family amino acid catabolic process	GLS	-1.69751	-0.093247
7_Member	GO:0003016	respiratory system process	GLS	-1.6245	-0.0653285
7_Member	GO:0006536	glutamate metabolic process	GLS	-1.61129	-0.0609928
7_Member	GO:0006520	cellular amino acid metabolic process	GLS,AIMP1	-1.52384	-0.0224155
7_Member	GO:0014047	glutamate secretion	GLS	-1.47845	-0.00406547
7_Member	GO:0051289	protein homotetramerization	GLS	-1.36297	0
7_Member	GO:0044282	small molecule catabolic process	GLS,TP53	-1.34524	0
7_Member	GO:0055081	anion homeostasis	GLS	-1.34189	0
7_Member	GO:0007585	respiratory gaseous exchange	GLS	-1.31536	0
7_Member	GO:0051705	multi-organism behavior	GLS	-1.31536	0
8_Summary	positive regulation of glucagon secretion
8_Member	GO:0070094	positive regulation of glucagon secretion	AIMP1	-2.64803	-0.40362
8_Member	GO:0070091	glucagon secretion	AIMP1	-2.12624	-0.25392
8_Member	GO:0070092	regulation of glucagon secretion	AIMP1	-2.12624	-0.25392
8_Member	GO:0001936	regulation of endothelial cell proliferation	PDGFB,AIMP1	-2.04915	-0.219781
8_Member	GO:0001935	endothelial cell proliferation	PDGFB,AIMP1	-1.98223	-0.206958
8_Member	GO:0006418	tRNA aminoacylation for protein translation	AIMP1	-1.47845	-0.00406547
8_Member	GO:0043039	tRNA aminoacylation	AIMP1	-1.45088	0
8_Member	GO:0043038	amino acid activation	AIMP1	-1.44208	0
8_Member	GO:0050678	regulation of epithelial cell proliferation	PDGFB,AIMP1	-1.43678	0
8_Member	GO:0050673	epithelial cell proliferation	PDGFB,AIMP1	-1.32827	0
9_Summary	trimming of terminal mannose on C branch
9_Member	GO:0036510	trimming of terminal mannose on C branch	EDEM1	-2.52325	-0.400141
9_Member	GO:1904154	positive regulation of retrograde protein transport, ER to cytosol	EDEM1	-2.52325	-0.400141
9_Member	GO:0035977	protein deglycosylation involved in glycoprotein catabolic process	EDEM1	-2.4265	-0.370854
9_Member	GO:0097466	ubiquitin-dependent glycoprotein ERAD pathway	EDEM1	-2.4265	-0.370854
9_Member	GO:1904382	mannose trimming involved in glycoprotein ERAD pathway	EDEM1	-2.4265	-0.370854
9_Member	GO:1904587	response to glycoprotein	EDEM1	-2.28068	-0.31755
9_Member	GO:0090316	positive regulation of intracellular protein transport	TP53,EDEM1	-2.20263	-0.282725
9_Member	GO:1904152	regulation of retrograde protein transport, ER to cytosol	EDEM1	-1.98073	-0.206958
9_Member	GO:0070863	positive regulation of protein exit from endoplasmic reticulum	EDEM1	-1.92305	-0.179239
9_Member	GO:1904294	positive regulation of ERAD pathway	EDEM1	-1.92305	-0.179239
9_Member	GO:1904380	endoplasmic reticulum mannose trimming	EDEM1	-1.89688	-0.176787
9_Member	GO:0090087	regulation of peptide transport	TP53,AIMP1,EDEM1	-1.86499	-0.157699
9_Member	GO:0033157	regulation of intracellular protein transport	TP53,EDEM1	-1.86334	-0.157441
9_Member	GO:0036507	protein demannosylation	EDEM1	-1.80573	-0.124266
9_Member	GO:0036508	protein alpha-1,2-demannosylation	EDEM1	-1.80573	-0.124266
9_Member	GO:1903362	regulation of cellular protein catabolic process	ANXA2,EDEM1	-1.79414	-0.11628
9_Member	GO:0080135	regulation of cellular response to stress	RPS3,TP53,EDEM1	-1.70807	-0.0948754
9_Member	GO:0006516	glycoprotein catabolic process	EDEM1	-1.69751	-0.093247
9_Member	GO:0034976	response to endoplasmic reticulum stress	TP53,EDEM1	-1.69382	-0.0906591
9_Member	GO:0006517	protein deglycosylation	EDEM1	-1.66679	-0.0861779
9_Member	GO:0030970	retrograde protein transport, ER to cytosol	EDEM1	-1.66679	-0.0861779
9_Member	GO:0070861	regulation of protein exit from endoplasmic reticulum	EDEM1	-1.66679	-0.0861779
9_Member	GO:1903513	endoplasmic reticulum to cytosol transport	EDEM1	-1.66679	-0.0861779
9_Member	GO:1904292	regulation of ERAD pathway	EDEM1	-1.63813	-0.0719329
9_Member	GO:1903829	positive regulation of cellular protein localization	TP53,EDEM1	-1.58105	-0.0498477
9_Member	GO:1905898	positive regulation of response to endoplasmic reticulum stress	EDEM1	-1.55079	-0.0396654
9_Member	GO:0051222	positive regulation of protein transport	TP53,EDEM1	-1.51945	-0.021168
9_Member	GO:0045862	positive regulation of proteolysis	RPS3,EDEM1	-1.48944	-0.00789659
9_Member	GO:0042176	regulation of protein catabolic process	ANXA2,EDEM1	-1.45258	0
9_Member	GO:1904951	positive regulation of establishment of protein localization	TP53,EDEM1	-1.44069	0
9_Member	GO:0032527	protein exit from endoplasmic reticulum	EDEM1	-1.41674	0
9_Member	GO:0036498	IRE1-mediated unfolded protein response	EDEM1	-1.30898	0
10_Summary	cGMP catabolic process
10_Member	GO:0046069	cGMP catabolic process	PDE10A	-2.4265	-0.370854
10_Member	GO:0010754	negative regulation of cGMP-mediated signaling	PDE10A	-2.34747	-0.35021
10_Member	GO:0006198	cAMP catabolic process	PDE10A	-2.17184	-0.273902
10_Member	GO:0009214	cyclic nucleotide catabolic process	PDE10A	-1.98073	-0.206958
10_Member	GO:0010752	regulation of cGMP-mediated signaling	PDE10A	-1.98073	-0.206958
10_Member	GO:0046068	cGMP metabolic process	PDE10A	-1.89688	-0.176787
10_Member	GO:0046058	cAMP metabolic process	PDE10A	-1.78568	-0.11628
10_Member	GO:0010738	regulation of protein kinase A signaling	PDE10A	-1.73063	-0.098995
10_Member	GO:0043951	negative regulation of cAMP-mediated signaling	PDE10A	-1.71375	-0.0979652
10_Member	GO:0019934	cGMP-mediated signaling	PDE10A	-1.65222	-0.0768106
10_Member	GO:0009154	purine ribonucleotide catabolic process	PDE10A	-1.6245	-0.0653285
10_Member	GO:0009261	ribonucleotide catabolic process	PDE10A	-1.61129	-0.0609928
10_Member	GO:0010737	protein kinase A signaling	PDE10A	-1.53967	-0.033857
10_Member	GO:0009187	cyclic nucleotide metabolic process	PDE10A	-1.52883	-0.0265257
10_Member	GO:0006195	purine nucleotide catabolic process	PDE10A	-1.47845	-0.00406547
10_Member	GO:0072523	purine-containing compound catabolic process	PDE10A	-1.41674	0
10_Member	GO:0043949	regulation of cAMP-mediated signaling	PDE10A	-1.40862	0
10_Member	GO:0019932	second-messenger-mediated signaling	PDGFB,PDE10A	-1.34352	0
11_Summary	phosphatidylinositol-mediated signaling
11_Member	GO:0048015	phosphatidylinositol-mediated signaling	PDGFB,GAB2	-2.0448	-0.219056
11_Member	GO:0048017	inositol lipid-mediated signaling	PDGFB,GAB2	-2.02763	-0.207367
11_Member	GO:0033008	positive regulation of mast cell activation involved in immune response	GAB2	-1.92305	-0.179239
11_Member	GO:0043306	positive regulation of mast cell degranulation	GAB2	-1.92305	-0.179239
11_Member	GO:0050865	regulation of cell activation	PDGFB,RPS3,GAB2	-1.91051	-0.176787
11_Member	GO:0033005	positive regulation of mast cell activation	GAB2	-1.78568	-0.11628
11_Member	GO:0043302	positive regulation of leukocyte degranulation	GAB2	-1.73063	-0.098995
11_Member	GO:0002888	positive regulation of myeloid leukocyte mediated immunity	GAB2	-1.6245	-0.0653285
11_Member	GO:0043304	regulation of mast cell degranulation	GAB2	-1.58605	-0.053906
11_Member	GO:0033006	regulation of mast cell activation involved in immune response	GAB2	-1.57397	-0.0483292
11_Member	GO:1903532	positive regulation of secretion by cell	AIMP1,GAB2	-1.5716	-0.0468807
11_Member	GO:0051047	positive regulation of secretion	AIMP1,GAB2	-1.50002	-0.0143919
11_Member	GO:0033003	regulation of mast cell activation	GAB2	-1.45987	0
11_Member	GO:0002696	positive regulation of leukocyte activation	RPS3,GAB2	-1.43483	0
11_Member	GO:0043300	regulation of leukocyte degranulation	GAB2	-1.43346	0
11_Member	GO:0043303	mast cell degranulation	GAB2	-1.43346	0
11_Member	GO:0002279	mast cell activation involved in immune response	GAB2	-1.42502	0
11_Member	GO:0002448	mast cell mediated immunity	GAB2	-1.41674	0
11_Member	GO:0050867	positive regulation of cell activation	RPS3,GAB2	-1.40619	0
11_Member	GO:1903307	positive regulation of regulated secretory pathway	GAB2	-1.38517	0
11_Member	GO:0002886	regulation of myeloid leukocyte mediated immunity	GAB2	-1.36297	0
11_Member	GO:0045576	mast cell activation	GAB2	-1.32183	0
12_Summary	endochondral ossification
12_Member	GO:0001958	endochondral ossification	NAB1	-1.66679	-0.0861779
12_Member	GO:0036075	replacement ossification	NAB1	-1.66679	-0.0861779
12_Member	GO:0014037	Schwann cell differentiation	NAB1	-1.53967	-0.033857
12_Member	GO:0060350	endochondral bone morphogenesis	NAB1	-1.39284	0
13_Summary	substantia nigra development
13_Member	GO:0021762	substantia nigra development	POTEE	-1.49788	-0.0143919
13_Member	GO:0048857	neural nucleus development	POTEE	-1.34189	0
