# Supplementary material for: Core promoter mutation contributes to abnormal gene expression in bladder cancer
Source: BMC Cancer. 2022 Jan 15;22:68. doi: 10.1186/s12885-022-09178-z (PMC8761283; doi:10.1186/s12885-022-09178-z)
Supplement: Supplementary file 8 — Additional file 8: Table S7. Driver gene with core promoter mutation. [file 12885_2022_9178_MOESM8_ESM.xlsx]

## Sheet: Sheet1
Table S7. Driver gene with core promoter mutation
Type	Gene	To TSS	Altered expression	Function
Somatic	TERT	-66	+7.5	mitotic cell cycle, differentiation and cellular response to decreased oxygen levels
Somatic	PRRX1	-83	-2.3	transcription co-activator of serum response factor
Germline	GAB2	-60	-2.3	cellular differentiation and immune response
