# Supplementary material for: Core promoter mutation contributes to abnormal gene expression in bladder cancer
Source: BMC Cancer. 2022 Jan 15;22:68. doi: 10.1186/s12885-022-09178-z (PMC8761283; doi:10.1186/s12885-022-09178-z)
Supplement: Supplementary file 9 — Additional file 9: Table S8. Drugs targeting core promoter-mutated genes. [file 12885_2022_9178_MOESM9_ESM.xlsx]

## Sheet: Sheet1
Table S8. Drugs targeting core promoter-mutated genes
Gene	Drug	Position	Altered expression	P-value	#Carrier
A. Somatic core promoter mutated genes
TERT	Zidovudine; Grn163l; Tertomotide	-66	+7.5	2.19498e-07	3
PRKAR2B	Cyclic adenosine monophosphate	+93	-6.2	4.33156e-14	2
CFD	2-Aminobenzyl alcohol; 3,4-Dichloroisocoumarin	+79	-25.7	1.68406e-20	2
B. Germline core promoter mutated genes
LINC00473	Dipyridamole; Papaverine; 4,5-bis(4-methoxyphenyl)-2-thiophen-2-yl-1H-imidazole; 2-({4-[4-(pyridin-4-ylmethyl)-1H-pyrazol-3-yl]phenoxy}methyl)quinoline; 2-{[4-(4-pyridin-4-yl-1H-pyrazol-3-yl)phenoxy]methyl}quinoline; Mardepodect; 6,7-DIMETHOXY-4-[(3R)-3-(2-NAPHTHYLOXY)PYRROLIDIN-1-YL]QUINAZOLINE; PQ-10; Tofisopam; Triflusal	+62	-9.4	2.11195e-06	3
